# Supplementary material for: Identifying Candida albicans Gene Networks Involved in Pathogenicity
Source: Front Genet. 2020 Apr 24;11:375. doi: 10.3389/fgene.2020.00375 (PMC7193023; doi:10.3389/fgene.2020.00375)
Supplement: Supplementary file 1 [file Table_1.XLSX]

## Sheet: Sheet1
Strain	CGDID	Source	Entities
AHR1	CAL0000197462	Noble et al.	CLX0006951,CLX0007039
WOR2	CAL0000177394	Noble et al.	CLX0006939,CLX0007039
CST20	CAL0000198103	Noble et al.	CLX0006857,CLX0007028,CLX0007039
GRR1	CAL0000180420	Noble et al.	CLX0006916,CLX0006951,CLX0007039
HGC1	CAL0000184055	Noble et al.	CLX0006916,CLX0007006,CLX0007039
HOG1	CAL0000197240	Noble et al.	CLX0006889
HST7	CAL0000197730	Noble et al.	CLX0006939
HWP1	CAL0000200504	Noble et al.	CLX0006916,CLX0006857
INT1	CAL0000198939	Noble et al.	CLX0006857
PBS2	CAL0000184846	Noble et al.	CLX0006939
PEP8	CAL0000199432	Noble et al.	CLX0006916,CLX0007039
RIM101	CAL0000174156	Noble et al.	CLX0006857,CLX0007028,CLX0007039
RSR1	CAL0000199219	Noble et al.	CLX0006916
SEF1	CAL0000189760	Noble et al.	CLX0006951,CLX0007028,CLX0007039
TRY5	CAL0000180184	Noble et al.	CLX0006857
HIT1	CAL0000190275	Rauceo et al.	CLX0006916
NVL6	CAL0000183372	Rauceo et al.	CLX0006857
Ca14 Clp10*
RM1000 Clp20*
WT SN250*
Ca80**
* Wild-type strains
** Negative control - unable to form hyphae
