# Supplementary material for: Identifying Candida albicans Gene Networks Involved in Pathogenicity
Source: Front Genet. 2020 Apr 24;11:375. doi: 10.3389/fgene.2020.00375 (PMC7193023; doi:10.3389/fgene.2020.00375)
Supplement: Supplementary file 2 [file Table_2.XLSX]

## Sheet: Sheet1
Parent	Child	Relationship	Distance
5698	CAL0000179600	gene	0.659
5698	CAL0000175827	gene	0.659
5699	CAL0000187076	gene	0.484
5699	CAL0000199773	gene	0.484
5700	CAL0000177871	gene	0.662
5700	CAL0000182421	gene	0.662
5701	CAL0000187913	gene	0.576
5701	CAL0000176064	gene	0.576
5702	CAL0000193948	gene	0.515
5702	CAL0000180860	gene	0.515
5703	CAL0000175775	gene	0.661
5703	CAL0000190190	gene	0.661
5704	CAL0000188533	gene	0.577
5704	CAL0000182129	gene	0.577
5705	CAL0000195221	gene	0.66
5705	CAL0000181604	gene	0.66
5706	CAL0000176626	gene	0.66
5706	CAL0000176774	gene	0.66
5707	CAL0000195028	gene	0.484
5707	CAL0000192915	gene	0.484
5708	CAL0000185159	gene	0.577
5708	CAL0000183888	gene	0.577
5709	CAL0000186547	gene	0.575
5709	CAL0000197808	gene	0.575
5710	CAL0000196055	gene	0.659
5710	CAL0000183386	gene	0.659
5711	CAL0000185298	gene	0.659
5711	CAL0000186924	gene	0.659
5712	CAL0000189008	gene	0.659
5712	CAL0000179179	gene	0.659
5713	CAL0000191313	gene	0.659
5713	CAL0000193379	gene	0.659
5714	CAL0000176134	gene	0.577
5714	CAL0000178700	gene	0.577
5715	CAL0000191650	gene	0.658
5715	CAL0000175524	gene	0.658
5716	CAL0000180606	gene	0.515
5716	CAL0000175982	gene	0.515
5717	CAL0000201164	gene	0.657
5717	CAL0000180150	gene	0.657
5718	CAL0000176302	gene	0.515
5718	CAL0000180342	gene	0.515
5719	CAL0000201620	gene	0.667
5719	CAL0000194006	gene	0.667
5720	CAL0000175287	gene	0.571
5720	CAL0000183849	gene	0.571
5721	CAL0000182870	gene	0.67
5721	CAL0000200112	gene	0.67
5722	CAL0000187183	gene	0.67
5722	CAL0000201940	gene	0.67
5723	CAL0000185572	gene	0.571
5723	CAL0000195269	gene	0.571
5724	CAL0000188052	gene	0.669
5724	CAL0000189501	gene	0.669
5725	CAL0000179660	gene	0.668
5725	CAL0000187847	gene	0.668
5726	CAL0000183603	gene	0.668
5726	CAL0000197192	gene	0.668
5727	CAL0000178250	gene	0.668
5727	CAL0000192851	gene	0.668
5728	CAL0000188264	gene	0.482
5728	CAL0000182262	gene	0.482
5729	CAL0000180326	gene	0.667
5729	CAL0000192095	gene	0.667
5730	CAL0000174850	gene	0.656
5730	CAL0000175183	gene	0.656
5731	CAL0000198392	gene	0.572
5731	CAL0000201338	gene	0.572
5732	CAL0000179216	gene	0.572
5732	CAL0000174295	gene	0.572
5733	CAL0000190825	gene	0.573
5733	CAL0000196494	gene	0.573
5734	CAL0000175701	gene	0.573
5734	CAL0000184349	gene	0.573
5735	CAL0000188564	gene	0.664
5735	CAL0000182223	gene	0.664
5736	CAL0000189038	gene	0.664
5736	CAL0000179420	gene	0.664
5737	CAL0000178420	gene	0.574
5737	CAL0000197541	gene	0.574
5738	CAL0000200451	gene	0.663
5738	CAL0000197623	gene	0.663
5739	CAL0000196120	gene	0.574
5739	CAL0000182719	gene	0.574
5740	CAL0000190531	gene	0.648
5740	CAL0000192014	gene	0.648
5741	CAL0000189095	gene	0.486
5741	CAL0000181283	gene	0.486
5742	CAL0000180322	gene	0.65
5742	CAL0000180194	gene	0.65
5743	CAL0000182884	gene	0.65
5743	CAL0000181576	gene	0.65
5744	CAL0000196827	gene	0.581
5744	CAL0000187633	gene	0.581
5745	CAL0000201177	gene	0.487
5745	CAL0000196033	gene	0.487
5746	CAL0000200628	gene	0.649
5746	CAL0000188264	gene	0.649
5747	CAL0000196950	gene	0.487
5747	CAL0000190125	gene	0.487
5748	CAL0000179424	gene	0.512
5748	CAL0000187558	gene	0.512
5749	CAL0000189509	gene	0.648
5749	CAL0000180822	gene	0.648
5750	CAL0000177497	gene	0.648
5750	CAL0000182539	gene	0.648
5751	CAL0000185540	gene	0.581
5751	CAL0000201922	gene	0.581
5752	CAL0000186559	gene	0.648
5752	CAL0000190503	gene	0.648
5753	CAL0000193946	gene	0.647
5753	CAL0000185514	gene	0.647
5754	CAL0000196198	gene	0.647
5754	CAL0000199979	gene	0.647
5755	CAL0000180498	gene	0.582
5755	CAL0000197832	gene	0.582
5756	CAL0000193960	gene	0.488
5756	CAL0000182971	gene	0.488
5757	CAL0000191043	gene	0.645
5757	CAL0000190595	gene	0.645
5758	CAL0000177069	gene	0.645
5758	CAL0000191057	gene	0.645
5759	CAL0000190946	gene	0.645
5759	CAL0000191356	gene	0.645
5760	CAL0000189848	gene	0.512
5760	CAL0000199313	gene	0.512
5761	CAL0000176130	gene	0.653
5761	CAL0000182731	gene	0.653
5762	CAL0000188500	gene	0.514
5762	CAL0000189738	gene	0.514
5763	CAL0000187022	gene	0.514
5763	CAL0000189708	gene	0.514
5764	CAL0000188525	gene	0.578
5764	CAL0000188442	gene	0.578
5765	CAL0000191899	gene	0.514
5765	CAL0000198975	gene	0.514
5766	CAL0000197295	gene	0.654
5766	CAL0000178749	gene	0.654
5767	CAL0000179616	gene	0.654
5767	CAL0000195596	gene	0.654
5768	CAL0000194531	gene	0.654
5768	CAL0000178676	gene	0.654
5769	CAL0000176295	gene	0.579
5769	CAL0000201340	gene	0.579
5770	CAL0000174685	gene	0.579
5770	CAL0000187078	gene	0.579
5771	CAL0000187024	gene	0.671
5771	CAL0000181309	gene	0.671
5772	CAL0000201261	gene	0.653
5772	CAL0000199825	gene	0.653
5773	CAL0000188618	gene	0.653
5773	CAL0000196757	gene	0.653
5774	CAL0000186831	gene	0.652
5774	CAL0000190799	gene	0.652
5775	CAL0000191982	gene	0.652
5775	CAL0000190125	gene	0.652
5776	CAL0000199544	gene	0.652
5776	CAL0000193303	gene	0.652
5777	CAL0000191709	gene	0.58
5777	CAL0000192008	gene	0.58
5778	CAL0000188523	gene	0.651
5778	CAL0000190174	gene	0.651
5779	CAL0000175243	gene	0.651
5779	CAL0000195289	gene	0.651
5780	CAL0000174689	gene	0.651
5780	CAL0000185671	gene	0.651
5781	CAL0000196675	gene	0.69
5781	CAL0000197690	gene	0.69
5782	CAL0000174575	gene	0.693
5782	CAL0000179448	gene	0.693
5783	CAL0000179742	gene	0.565
5783	CAL0000201001	gene	0.565
5784	CAL0000196448	gene	0.692
5784	CAL0000175581	gene	0.692
5785	CAL0000201185	gene	0.565
5785	CAL0000201761	gene	0.565
5786	CAL0000194444	gene	0.565
5786	CAL0000190202	gene	0.565
5787	CAL0000192825	gene	0.691
5787	CAL0000197694	gene	0.691
5788	CAL0000176285	gene	0.565
5788	CAL0000200413	gene	0.565
5789	CAL0000184142	gene	0.519
5789	CAL0000195020	gene	0.519
5790	CAL0000192725	gene	0.69
5790	CAL0000185748	gene	0.69
5791	CAL0000196330	gene	0.69
5791	CAL0000183065	gene	0.69
5792	CAL0000179212	gene	0.693
5792	CAL0000189293	gene	0.693
5793	CAL0000193017	gene	0.566
5793	CAL0000186077	gene	0.566
5794	CAL0000190525	gene	0.566
5794	CAL0000176032	gene	0.566
5795	CAL0000174020	gene	0.566
5795	CAL0000184508	gene	0.566
5796	CAL0000183461	gene	0.689
5796	CAL0000177541	gene	0.689
5797	CAL0000193637	gene	0.688
5797	CAL0000186624	gene	0.688
5798	CAL0000196292	gene	0.688
5798	CAL0000183775	gene	0.688
5799	CAL0000175833	gene	0.688
5799	CAL0000191620	gene	0.688
5800	CAL0000185956	gene	0.517
5800	CAL0000183339	gene	0.517
5801	CAL0000196194	gene	0.687
5801	CAL0000180144	gene	0.687
5802	CAL0000198429	gene	0.698
5802	CAL0000198199	gene	0.698
5803	CAL0000188197	gene	0.466
5803	CAL0000192849	gene	0.466
5804	CAL0000186615	gene	0.7
5804	CAL0000179125	gene	0.7
5805	CAL0000174557	gene	0.7
5805	CAL0000184506	gene	0.7
5806	CAL0000189515	gene	0.7
5806	CAL0000200941	gene	0.7
5807	CAL0000177934	gene	0.563
5807	CAL0000193143	gene	0.563
5808	CAL0000181496	gene	0.467
5808	CAL0000178814	gene	0.467
5809	CAL0000201015	gene	0.699
5809	CAL0000184571	gene	0.699
5810	CAL0000182139	gene	0.563
5810	CAL0000183476	gene	0.563
5811	CAL0000200616	gene	0.563
5811	CAL0000196890	gene	0.563
5812	CAL0000188628	gene	0.698
5812	CAL0000186910	gene	0.698
5813	CAL0000183325	gene	0.687
5813	CAL0000186277	gene	0.687
5814	CAL0000183799	gene	0.698
5814	CAL0000197728	gene	0.698
5815	CAL0000178111	gene	0.698
5815	CAL0000186413	gene	0.698
5816	CAL0000193884	gene	0.698
5816	CAL0000192300	gene	0.698
5817	CAL0000197036	gene	0.563
5817	CAL0000187510	gene	0.563
5818	CAL0000180482	gene	0.697
5818	CAL0000194503	gene	0.697
5819	CAL0000199598	gene	0.695
5819	CAL0000180070	gene	0.695
5820	CAL0000198336	gene	0.563
5820	CAL0000199795	gene	0.563
5821	CAL0000196914	gene	0.564
5821	CAL0000179316	gene	0.564
5822	CAL0000186065	gene	0.693
5822	CAL0000183445	gene	0.693
5823	CAL0000189412	gene	0.516
5823	CAL0000180949	gene	0.516
5824	CAL0000176610	gene	0.569
5824	CAL0000192018	gene	0.569
5825	CAL0000175693	gene	0.678
5825	CAL0000185988	gene	0.678
5826	CAL0000184589	gene	0.569
5826	CAL0000197907	gene	0.569
5827	CAL0000190930	gene	0.677
5827	CAL0000181582	gene	0.677
5828	CAL0000185118	gene	0.478
5828	CAL0000175524	gene	0.478
5829	CAL0000190569	gene	0.676
5829	CAL0000194699	gene	0.676
5830	CAL0000199701	gene	0.675
5830	CAL0000181530	gene	0.675
5831	CAL0000197496	gene	0.675
5831	CAL0000179869	gene	0.675
5832	CAL0000196012	gene	0.675
5832	CAL0000192091	gene	0.675
5833	CAL0000190871	gene	0.569
5833	CAL0000191889	gene	0.569
5834	CAL0000177625	gene	0.568
5834	CAL0000179837	gene	0.568
5835	CAL0000178942	gene	0.478
5835	CAL0000179943	gene	0.478
5836	CAL0000190383	gene	0.673
5836	CAL0000186188	gene	0.673
5837	CAL0000197512	gene	0.571
5837	CAL0000185227	gene	0.571
5838	CAL0000187862	gene	0.672
5838	CAL0000194125	gene	0.672
5839	CAL0000182054	gene	0.672
5839	CAL0000179851	gene	0.672
5840	CAL0000185803	gene	0.48
5840	CAL0000189523	gene	0.48
5841	CAL0000174888	gene	0.571
5841	CAL0000187875	gene	0.571
5842	CAL0000175007	gene	0.671
5842	CAL0000183467	gene	0.671
5843	CAL0000177129	gene	0.671
5843	CAL0000193274	gene	0.671
5844	CAL0000176316	gene	0.682
5844	CAL0000188934	gene	0.682
5845	CAL0000182397	gene	0.567
5845	CAL0000177027	gene	0.567
5846	CAL0000175140	gene	0.474
5846	CAL0000195179	gene	0.474
5847	CAL0000184908	gene	0.686
5847	CAL0000179722	gene	0.686
5848	CAL0000197216	gene	0.474
5848	CAL0000174681	gene	0.474
5849	CAL0000197248	gene	0.685
5849	CAL0000184812	gene	0.685
5850	CAL0000174600	gene	0.567
5850	CAL0000190298	gene	0.567
5851	CAL0000183469	gene	0.567
5851	CAL0000192903	gene	0.567
5852	CAL0000184913	gene	0.567
5852	CAL0000201548	gene	0.567
5853	CAL0000192526	gene	0.567
5853	CAL0000202044	gene	0.567
5854	CAL0000190857	gene	0.644
5854	CAL0000199953	gene	0.644
5855	CAL0000184750	gene	0.682
5855	CAL0000196747	gene	0.682
5856	CAL0000175853	gene	0.682
5856	CAL0000182959	gene	0.682
5857	CAL0000180689	gene	0.682
5857	CAL0000201614	gene	0.682
5858	CAL0000199564	gene	0.682
5858	CAL0000187583	gene	0.682
5859	CAL0000185512	gene	0.682
5859	CAL0000192941	gene	0.682
5860	CAL0000188515	gene	0.682
5860	CAL0000191291	gene	0.682
5861	CAL0000194312	gene	0.567
5861	CAL0000175614	gene	0.567
5862	CAL0000193159	gene	0.475
5862	CAL0000180178	gene	0.475
5863	CAL0000190451	gene	0.568
5863	CAL0000173937	gene	0.568
5864	CAL0000187613	gene	0.607
5864	CAL0000187774	gene	0.607
5865	CAL0000191386	gene	0.499
5865	CAL0000190220	gene	0.499
5866	CAL0000190003	gene	0.591
5866	CAL0000197338	gene	0.591
5867	CAL0000175485	gene	0.608
5867	CAL0000188008	gene	0.608
5868	CAL0000188576	gene	0.608
5868	CAL0000185200	gene	0.608
5869	CAL0000185296	gene	0.608
5869	CAL0000201417	gene	0.608
5870	CAL0000174577	gene	0.591
5870	CAL0000184081	gene	0.591
5871	CAL0000180146	gene	0.501
5871	CAL0000192173	gene	0.501
5872	CAL0000199338	gene	0.507
5872	CAL0000181825	gene	0.507
5873	CAL0000201649	gene	0.607
5873	CAL0000175581	gene	0.607
5874	CAL0000201663	gene	0.607
5874	CAL0000186281	gene	0.607
5875	CAL0000188624	gene	0.591
5875	CAL0000194665	gene	0.591
5876	CAL0000182371	gene	0.607
5876	CAL0000188440	gene	0.607
5877	CAL0000175348	gene	0.592
5877	CAL0000193373	gene	0.592
5878	CAL0000180152	gene	0.592
5878	CAL0000197151	gene	0.592
5879	CAL0000201160	gene	0.606
5879	CAL0000176348	gene	0.606
5880	CAL0000177424	gene	0.606
5880	CAL0000188912	gene	0.606
5881	CAL0000185458	gene	0.606
5881	CAL0000185288	gene	0.606
5882	CAL0000181841	gene	0.606
5882	CAL0000200486	gene	0.606
5883	CAL0000190990	gene	0.606
5883	CAL0000179466	gene	0.606
5884	CAL0000176204	gene	0.605
5884	CAL0000186172	gene	0.605
5885	CAL0000193075	gene	0.59
5885	CAL0000197145	gene	0.59
5886	CAL0000183482	gene	0.496
5886	CAL0000174640	gene	0.496
5887	CAL0000191207	gene	0.509
5887	CAL0000200044	gene	0.509
5888	CAL0000188301	gene	0.497
5888	CAL0000190190	gene	0.497
5889	CAL0000190537	gene	0.497
5889	CAL0000184454	gene	0.497
5890	CAL0000177663	gene	0.613
5890	CAL0000194103	gene	0.613
5891	CAL0000190479	gene	0.613
5891	CAL0000178486	gene	0.613
5892	CAL0000182046	gene	0.613
5892	CAL0000200078	gene	0.613
5893	CAL0000178438	gene	0.613
5893	CAL0000194595	gene	0.613
5894	CAL0000175986	gene	0.497
5894	CAL0000200297	gene	0.497
5895	CAL0000176590	gene	0.59
5895	CAL0000199921	gene	0.59
5896	CAL0000191426	gene	0.604
5896	CAL0000176663	gene	0.604
5897	CAL0000193403	gene	0.611
5897	CAL0000188018	gene	0.611
5898	CAL0000196079	gene	0.611
5898	CAL0000181311	gene	0.611
5899	CAL0000187181	gene	0.59
5899	CAL0000175797	gene	0.59
5900	CAL0000190001	gene	0.61
5900	CAL0000197786	gene	0.61
5901	CAL0000195289	gene	0.497
5901	CAL0000180019	gene	0.497
5902	CAL0000185873	gene	0.499
5902	CAL0000195219	gene	0.499
5903	CAL0000199135	gene	0.609
5903	CAL0000174110	gene	0.609
5904	CAL0000191919	gene	0.609
5904	CAL0000185825	gene	0.609
5905	CAL0000174729	gene	0.609
5905	CAL0000182621	gene	0.609
5906	CAL0000184286	gene	0.594
5906	CAL0000196332	gene	0.594
5907	CAL0000197520	gene	0.598
5907	CAL0000193740	gene	0.598
5908	CAL0000181049	gene	0.598
5908	CAL0000185323	gene	0.598
5909	CAL0000177229	gene	0.594
5909	CAL0000200034	gene	0.594
5910	CAL0000182792	gene	0.597
5910	CAL0000191868	gene	0.597
5911	CAL0000196992	gene	0.597
5911	CAL0000183364	gene	0.597
5912	CAL0000181384	gene	0.597
5912	CAL0000180005	gene	0.597
5913	CAL0000198769	gene	0.504
5913	CAL0000193708	gene	0.504
5914	CAL0000201859	gene	0.596
5914	CAL0000191474	gene	0.596
5915	CAL0000201164	gene	0.596
5915	CAL0000183213	gene	0.596
5916	CAL0000201498	gene	0.596
5916	CAL0000179030	gene	0.596
5917	CAL0000179939	gene	0.594
5917	CAL0000185771	gene	0.594
5918	CAL0000186920	gene	0.505
5918	CAL0000176010	gene	0.505
5919	CAL0000192400	gene	0.505
5919	CAL0000184506	gene	0.505
5920	CAL0000182395	gene	0.505
5920	CAL0000201062	gene	0.505
5921	CAL0000199263	gene	0.506
5921	CAL0000201106	gene	0.506
5922	CAL0000175205	gene	0.506
5922	CAL0000198132	gene	0.506
5923	CAL0000198539	gene	0.506
5923	CAL0000186387	gene	0.506
5924	CAL0000182539	gene	0.507
5924	CAL0000180920	gene	0.507
5925	CAL0000189692	gene	0.594
5925	CAL0000176070	gene	0.594
5926	CAL0000178910	gene	0.594
5926	CAL0000175167	gene	0.594
5927	CAL0000181843	gene	0.602
5927	CAL0000200307	gene	0.602
5928	CAL0000174723	gene	0.604
5928	CAL0000176024	gene	0.604
5929	CAL0000201524	gene	0.604
5929	CAL0000186954	gene	0.604
5930	CAL0000193193	gene	0.507
5930	CAL0000196827	gene	0.507
5931	CAL0000186782	gene	0.503
5931	CAL0000181023	gene	0.503
5932	CAL0000199717	gene	0.503
5932	CAL0000193287	gene	0.503
5933	CAL0000183496	gene	0.503
5933	CAL0000201038	gene	0.503
5934	CAL0000185968	gene	0.603
5934	CAL0000179049	gene	0.603
5935	CAL0000182334	gene	0.603
5935	CAL0000193227	gene	0.603
5936	CAL0000181444	gene	0.507
5936	CAL0000187423	gene	0.507
5937	CAL0000186537	gene	0.509
5937	CAL0000186632	gene	0.509
5938	CAL0000183337	gene	0.602
5938	CAL0000192893	gene	0.602
5939	CAL0000184989	gene	0.593
5939	CAL0000189656	gene	0.593
5940	CAL0000195606	gene	0.601
5940	CAL0000187589	gene	0.601
5941	CAL0000193129	gene	0.601
5941	CAL0000183597	gene	0.601
5942	CAL0000179770	gene	0.593
5942	CAL0000188197	gene	0.593
5943	CAL0000185164	gene	0.6
5943	CAL0000188880	gene	0.6
5944	CAL0000189831	gene	0.594
5944	CAL0000193318	gene	0.594
5945	CAL0000176470	gene	0.504
5945	CAL0000175436	gene	0.504
5946	CAL0000174039	gene	0.504
5946	CAL0000175577	gene	0.504
5947	CAL0000194149	gene	0.634
5947	CAL0000181837	gene	0.634
5948	CAL0000197135	gene	0.585
5948	CAL0000178585	gene	0.585
5949	CAL0000189760	gene	0.585
5949	CAL0000193467	gene	0.585
5950	CAL0000193644	gene	0.636
5950	CAL0000196689	gene	0.636
5951	CAL0000198677	gene	0.636
5951	CAL0000190180	gene	0.636
5952	CAL0000193085	gene	0.636
5952	CAL0000187175	gene	0.636
5953	CAL0000190083	gene	0.493
5953	CAL0000195032	gene	0.493
5954	CAL0000200784	gene	0.635
5954	CAL0000196908	gene	0.635
5955	CAL0000195878	gene	0.635
5955	CAL0000198201	gene	0.635
5956	CAL0000184037	gene	0.511
5956	CAL0000196326	gene	0.511
5957	CAL0000182238	gene	0.493
5957	CAL0000178143	gene	0.493
5958	CAL0000199213	gene	0.637
5958	CAL0000194135	gene	0.637
5959	CAL0000186765	gene	0.511
5959	CAL0000177869	gene	0.511
5960	CAL0000188632	gene	0.633
5960	CAL0000187018	gene	0.633
5961	CAL0000175251	gene	0.493
5961	CAL0000198328	gene	0.493
5962	CAL0000188924	gene	0.632
5962	CAL0000185639	gene	0.632
5963	CAL0000178294	gene	0.586
5963	CAL0000176136	gene	0.586
5964	CAL0000180752	gene	0.631
5964	CAL0000177404	gene	0.631
5965	CAL0000195624	gene	0.586
5965	CAL0000199935	gene	0.586
5966	CAL0000177097	gene	0.63
5966	CAL0000196898	gene	0.63
5967	CAL0000187953	gene	0.63
5967	CAL0000178470	gene	0.63
5968	CAL0000194371	gene	0.489
5968	CAL0000181566	gene	0.489
5969	CAL0000180388	gene	0.644
5969	CAL0000178690	gene	0.644
5970	CAL0000180770	gene	0.644
5970	CAL0000199370	gene	0.644
5971	CAL0000186545	gene	0.583
5971	CAL0000190230	gene	0.583
5972	CAL0000196768	gene	0.643
5972	CAL0000195876	gene	0.643
5973	CAL0000196954	gene	0.642
5973	CAL0000181249	gene	0.642
5974	CAL0000176208	gene	0.642
5974	CAL0000180222	gene	0.642
5975	CAL0000184716	gene	0.583
5975	CAL0000179921	gene	0.583
5976	CAL0000191215	gene	0.584
5976	CAL0000192284	gene	0.584
5977	CAL0000181647	gene	0.641
5977	CAL0000200038	gene	0.641
5978	CAL0000201098	gene	0.641
5978	CAL0000177296	gene	0.641
5979	CAL0000194442	gene	0.63
5979	CAL0000197887	gene	0.63
5980	CAL0000179598	gene	0.584
5980	CAL0000178656	gene	0.584
5981	CAL0000201449	gene	0.639
5981	CAL0000187554	gene	0.639
5982	CAL0000179551	gene	0.639
5982	CAL0000182629	gene	0.639
5983	CAL0000175807	gene	0.639
5983	CAL0000196644	gene	0.639
5984	CAL0000181076	gene	0.639
5984	CAL0000185732	gene	0.639
5985	CAL0000177827	gene	0.584
5985	CAL0000186688	gene	0.584
5986	CAL0000179414	gene	0.638
5986	CAL0000198404	gene	0.638
5987	CAL0000174097	gene	0.638
5987	CAL0000188342	gene	0.638
5988	CAL0000174810	gene	0.637
5988	CAL0000180078	gene	0.637
5989	CAL0000197617	gene	0.618
5989	CAL0000196412	gene	0.618
5990	CAL0000188510	gene	0.51
5990	CAL0000198270	gene	0.51
5991	CAL0000194768	gene	0.51
5991	CAL0000190463	gene	0.51
5992	CAL0000199823	gene	0.62
5992	CAL0000191117	gene	0.62
5993	CAL0000191358	gene	0.62
5993	CAL0000174616	gene	0.62
5994	CAL0000192366	gene	0.62
5994	CAL0000183321	gene	0.62
5995	CAL0000191408	gene	0.51
5995	CAL0000190535	gene	0.51
5996	CAL0000182185	gene	0.618
5996	CAL0000186405	gene	0.618
5997	CAL0000183006	gene	0.618
5997	CAL0000179925	gene	0.618
5998	CAL0000181566	gene	0.618
5998	CAL0000174257	gene	0.618
5999	CAL0000198957	gene	0.618
5999	CAL0000176824	gene	0.618
6000	CAL0000198698	gene	0.621
6000	CAL0000193371	gene	0.621
6001	CAL0000196654	gene	0.589
6001	CAL0000192815	gene	0.589
6002	CAL0000174699	gene	0.617
6002	CAL0000195956	gene	0.617
6003	CAL0000197460	gene	0.589
6003	CAL0000197954	gene	0.589
6004	CAL0000180394	gene	0.616
6004	CAL0000196862	gene	0.616
6005	CAL0000192732	gene	0.616
6005	CAL0000187643	gene	0.616
6006	CAL0000189062	gene	0.615
6006	CAL0000178710	gene	0.615
6007	CAL0000180348	gene	0.615
6007	CAL0000194881	gene	0.615
6008	CAL0000200735	gene	0.615
6008	CAL0000200054	gene	0.615
6009	CAL0000199348	gene	0.51
6009	CAL0000188102	gene	0.51
6010	CAL0000175383	gene	0.494
6010	CAL0000187877	gene	0.494
6011	CAL0000179833	gene	0.63
6011	CAL0000174960	gene	0.63
6012	CAL0000176064	gene	0.628
6012	CAL0000186127	gene	0.628
6013	CAL0000174526	gene	0.628
6013	CAL0000185159	gene	0.628
6014	CAL0000192561	gene	0.628
6014	CAL0000189135	gene	0.628
6015	CAL0000176164	gene	0.628
6015	CAL0000184365	gene	0.628
6016	CAL0000181552	gene	0.626
6016	CAL0000188890	gene	0.626
6017	CAL0000197541	gene	0.625
6017	CAL0000192929	gene	0.625
6018	CAL0000182478	gene	0.625
6018	CAL0000182232	gene	0.625
6019	CAL0000194133	gene	0.625
6019	CAL0000183255	gene	0.625
6020	CAL0000178292	gene	0.474
6020	CAL0000184667	gene	0.474
6021	CAL0000177949	gene	0.624
6021	CAL0000179482	gene	0.624
6022	CAL0000186726	gene	0.587
6022	CAL0000191201	gene	0.587
6023	CAL0000189352	gene	0.587
6023	CAL0000190377	gene	0.587
6024	CAL0000185210	gene	0.495
6024	CAL0000199643	gene	0.495
6025	CAL0000193205	gene	0.588
6025	CAL0000186918	gene	0.588
6026	CAL0000178174	gene	0.622
6026	CAL0000192230	gene	0.622
6027	CAL0000178474	gene	0.622
6027	CAL0000183851	gene	0.622
6028	CAL0000174579	gene	0.622
6028	CAL0000198089	gene	0.622
6029	CAL0000195554	gene	0.588
6029	CAL0000197105	gene	0.588
6030	CAL0000175225	gene	0.76
6030	CAL0000176060	gene	0.76
6031	CAL0000182381	gene	0.765
6031	CAL0000191567	gene	0.765
6032	CAL0000175497	gene	0.523
6032	CAL0000174178	gene	0.523
6033	CAL0000179389	gene	0.425
6033	CAL0000183293	gene	0.425
6034	CAL0000196079	gene	0.764
6034	CAL0000182555	gene	0.764
6035	CAL0000178266	gene	0.545
6035	CAL0000180380	gene	0.545
6036	CAL0000196194	gene	0.763
6036	CAL0000178878	gene	0.763
6037	CAL0000190097	gene	0.763
6037	CAL0000200153	gene	0.763
6038	CAL0000187768	gene	0.762
6038	CAL0000175783	gene	0.762
6039	CAL0000199838	gene	0.761
6039	CAL0000201463	gene	0.761
6040	CAL0000201827	gene	0.765
6040	CAL0000186599	gene	0.765
6041	CAL0000185092	gene	0.523
6041	CAL0000200122	gene	0.523
6042	CAL0000184752	gene	0.546
6042	CAL0000183223	gene	0.546
6043	CAL0000201797	gene	0.433
6043	CAL0000176261	gene	0.433
6044	CAL0000187993	gene	0.759
6044	CAL0000192997	gene	0.759
6045	CAL0000194444	gene	0.759
6045	CAL0000178064	gene	0.759
6046	CAL0000193855	gene	0.547
6046	CAL0000181303	gene	0.547
6047	CAL0000177926	gene	0.547
6047	CAL0000198973	gene	0.547
6048	CAL0000189107	gene	0.562
6048	CAL0000180076	gene	0.562
6049	CAL0000186906	gene	0.542
6049	CAL0000200070	gene	0.542
6050	CAL0000191211	gene	0.54
6050	CAL0000197896	gene	0.54
6051	CAL0000174555	gene	0.54
6051	CAL0000191145	gene	0.54
6052	CAL0000189523	gene	0.778
6052	CAL0000198957	gene	0.778
6053	CAL0000190003	gene	0.54
6053	CAL0000175900	gene	0.54
6054	CAL0000174856	gene	0.54
6054	CAL0000187860	gene	0.54
6055	CAL0000199655	gene	0.54
6055	CAL0000180288	gene	0.54
6056	CAL0000186002	gene	0.775
6056	CAL0000195952	gene	0.775
6057	CAL0000183421	gene	0.773
6057	CAL0000183872	gene	0.773
6058	CAL0000199299	gene	0.541
6058	CAL0000184367	gene	0.541
6059	CAL0000180384	gene	0.758
6059	CAL0000175926	gene	0.758
6060	CAL0000191787	gene	0.542
6060	CAL0000193423	gene	0.542
6061	CAL0000201142	gene	0.771
6061	CAL0000175120	gene	0.771
6062	CAL0000184055	gene	0.523
6062	CAL0000177223	gene	0.523
6063	CAL0000189377	gene	0.523
6063	CAL0000185938	gene	0.523
6064	CAL0000197577	gene	0.768
6064	CAL0000181506	gene	0.768
6065	CAL0000176604	gene	0.543
6065	CAL0000199850	gene	0.543
6066	CAL0000182766	gene	0.767
6066	CAL0000181566	gene	0.767
6067	CAL0000189568	gene	0.765
6067	CAL0000182007	gene	0.765
6068	CAL0000194324	gene	0.522
6068	CAL0000178541	gene	0.522
6069	CAL0000178990	gene	0.55
6069	CAL0000189564	gene	0.55
6070	CAL0000189734	gene	0.442
6070	CAL0000174336	gene	0.442
6071	CAL0000177973	gene	0.551
6071	CAL0000185288	gene	0.551
6072	CAL0000176540	gene	0.551
6072	CAL0000200090	gene	0.551
6073	CAL0000196982	gene	0.743
6073	CAL0000192226	gene	0.743
6074	CAL0000186109	gene	0.743
6074	CAL0000183006	gene	0.743
6075	CAL0000195707	gene	0.743
6075	CAL0000176316	gene	0.743
6076	CAL0000199665	gene	0.551
6076	CAL0000198461	gene	0.551
6077	CAL0000187858	gene	0.522
6077	CAL0000176204	gene	0.522
6078	CAL0000189623	gene	0.745
6078	CAL0000200054	gene	0.745
6079	CAL0000201942	gene	0.742
6079	CAL0000177380	gene	0.742
6080	CAL0000177583	gene	0.74
6080	CAL0000200032	gene	0.74
6081	CAL0000192193	gene	0.552
6081	CAL0000194034	gene	0.552
6082	CAL0000178714	gene	0.739
6082	CAL0000186480	gene	0.739
6083	CAL0000174439	gene	0.739
6083	CAL0000183187	gene	0.739
6084	CAL0000201126	gene	0.552
6084	CAL0000190541	gene	0.552
6085	CAL0000174822	gene	0.522
6085	CAL0000200169	gene	0.522
6086	CAL0000192620	gene	0.447
6086	CAL0000186958	gene	0.447
6087	CAL0000174806	gene	0.754
6087	CAL0000174547	gene	0.754
6088	CAL0000200504	gene	0.758
6088	CAL0000198103	gene	0.758
6089	CAL0000198521	gene	0.757
6089	CAL0000194216	gene	0.757
6090	CAL0000178313	gene	0.757
6090	CAL0000179143	gene	0.757
6091	CAL0000200626	gene	0.757
6091	CAL0000175789	gene	0.757
6092	CAL0000182470	gene	0.756
6092	CAL0000189052	gene	0.756
6093	CAL0000192579	gene	0.756
6093	CAL0000192883	gene	0.756
6094	CAL0000199117	gene	0.756
6094	CAL0000200252	gene	0.756
6095	CAL0000199209	gene	0.548
6095	CAL0000185373	gene	0.548
6096	CAL0000192500	gene	0.548
6096	CAL0000193549	gene	0.548
6097	CAL0000185470	gene	0.781
6097	CAL0000177264	gene	0.781
6098	CAL0000201924	gene	0.548
6098	CAL0000195028	gene	0.548
6099	CAL0000193754	gene	0.435
6099	CAL0000201641	gene	0.435
6100	CAL0000178294	gene	0.752
6100	CAL0000200219	gene	0.752
6101	CAL0000193946	gene	0.751
6101	CAL0000185468	gene	0.751
6102	CAL0000197802	gene	0.75
6102	CAL0000196344	gene	0.75
6103	CAL0000176948	gene	0.749
6103	CAL0000174156	gene	0.749
6104	CAL0000186869	gene	0.748
6104	CAL0000187659	gene	0.748
6105	CAL0000188934	gene	0.549
6105	CAL0000175771	gene	0.549
6106	CAL0000199204	gene	0.532
6106	CAL0000194770	gene	0.532
6107	CAL0000183035	gene	0.397
6107	CAL0000185771	gene	0.397
6108	CAL0000195495	gene	0.528
6108	CAL0000190553	gene	0.528
6109	CAL0000187891	gene	0.528
6109	CAL0000189453	gene	0.528
6110	CAL0000188952	gene	0.404
6110	CAL0000183111	gene	0.404
6111	CAL0000201827	gene	0.841
6111	CAL0000195131	gene	0.841
6112	CAL0000182587	gene	0.53
6112	CAL0000178668	gene	0.53
6113	CAL0000174348	gene	0.531
6113	CAL0000193517	gene	0.531
6114	CAL0000178942	gene	0.532
6114	CAL0000176281	gene	0.532
6115	CAL0000181584	gene	0.532
6115	CAL0000195863	gene	0.532
6116	CAL0000177077	gene	0.528
6116	CAL0000191430	gene	0.528
6117	CAL0000177696	gene	0.532
6117	CAL0000194782	gene	0.532
6118	CAL0000174172	gene	0.822
6118	CAL0000182549	gene	0.822
6119	CAL0000199219	gene	0.82
6119	CAL0000196978	gene	0.82
6120	CAL0000175841	gene	0.82
6120	CAL0000185070	gene	0.82
6121	CAL0000185294	gene	0.819
6121	CAL0000194145	gene	0.819
6122	CAL0000182232	gene	0.533
6122	CAL0000196442	gene	0.533
6123	CAL0000182260	gene	0.816
6123	CAL0000189143	gene	0.816
6124	CAL0000188634	gene	0.815
6124	CAL0000201661	gene	0.815
6125	CAL0000182998	gene	0.881
6125	CAL0000183972	gene	0.881
6126	CAL0000195791	gene	0.526
6126	CAL0000193590	gene	0.526
6127	CAL0000193859	gene	0.526
6127	CAL0000185769	gene	0.526
6128	CAL0000179762	gene	0.915
6128	CAL0000192466	gene	0.915
6129	CAL0000196122	gene	0.526
6129	CAL0000187683	gene	0.526
6130	CAL0000174772	gene	0.526
6130	CAL0000200348	gene	0.526
6131	CAL0000175775	gene	0.526
6131	CAL0000179299	gene	0.526
6132	CAL0000197520	gene	0.901
6132	CAL0000197028	gene	0.901
6133	CAL0000177800	gene	0.886
6133	CAL0000188396	gene	0.886
6134	CAL0000182260	gene	0.885
6134	CAL0000181510	gene	0.885
6135	CAL0000201940	gene	0.815
6135	CAL0000199973	gene	0.815
6136	CAL0000178373	gene	0.875
6136	CAL0000198562	gene	0.875
6137	CAL0000200616	gene	0.868
6137	CAL0000177221	gene	0.868
6138	CAL0000177039	gene	0.527
6138	CAL0000194649	gene	0.527
6139	CAL0000189018	gene	0.527
6139	CAL0000178850	gene	0.527
6140	CAL0000181815	gene	0.527
6140	CAL0000181799	gene	0.527
6141	CAL0000181037	gene	0.864
6141	CAL0000181686	gene	0.864
6142	CAL0000193508	gene	0.859
6142	CAL0000186918	gene	0.859
6143	CAL0000176598	gene	0.528
6143	CAL0000177089	gene	0.528
6144	CAL0000181027	gene	0.789
6144	CAL0000187683	gene	0.789
6145	CAL0000176446	gene	0.539
6145	CAL0000177366	gene	0.539
6146	CAL0000177519	gene	0.792
6146	CAL0000198210	gene	0.792
6147	CAL0000189819	gene	0.792
6147	CAL0000175000	gene	0.792
6148	CAL0000175833	gene	0.792
6148	CAL0000180220	gene	0.792
6149	CAL0000192230	gene	0.792
6149	CAL0000191468	gene	0.792
6150	CAL0000189852	gene	0.791
6150	CAL0000178766	gene	0.791
6151	CAL0000196632	gene	0.539
6151	CAL0000197974	gene	0.539
6152	CAL0000186855	gene	0.79
6152	CAL0000180122	gene	0.79
6153	CAL0000196284	gene	0.789
6153	CAL0000176894	gene	0.789
6154	CAL0000184818	gene	0.794
6154	CAL0000183189	gene	0.794
6155	CAL0000178918	gene	0.788
6155	CAL0000185321	gene	0.788
6156	CAL0000200670	gene	0.524
6156	CAL0000190976	gene	0.524
6157	CAL0000189018	gene	0.787
6157	CAL0000192665	gene	0.787
6158	CAL0000181753	gene	0.786
6158	CAL0000180180	gene	0.786
6159	CAL0000191193	gene	0.524
6159	CAL0000186956	gene	0.524
6160	CAL0000196908	gene	0.783
6160	CAL0000174323	gene	0.783
6161	CAL0000199629	gene	0.783
6161	CAL0000180288	gene	0.783
6162	CAL0000174456	gene	0.524
6162	CAL0000176830	gene	0.524
6163	CAL0000175369	gene	0.537
6163	CAL0000185966	gene	0.537
6164	CAL0000175124	gene	0.533
6164	CAL0000188008	gene	0.533
6165	CAL0000178151	gene	0.533
6165	CAL0000191735	gene	0.533
6166	CAL0000197087	gene	0.534
6166	CAL0000201409	gene	0.534
6167	CAL0000191201	gene	0.812
6167	CAL0000184284	gene	0.812
6168	CAL0000199711	gene	0.525
6168	CAL0000184486	gene	0.525
6169	CAL0000192728	gene	0.81
6169	CAL0000178446	gene	0.81
6170	CAL0000174449	gene	0.536
6170	CAL0000192843	gene	0.536
6171	CAL0000184585	gene	0.809
6171	CAL0000176164	gene	0.809
6172	CAL0000185849	gene	0.433
6172	CAL0000185619	gene	0.433
6173	CAL0000177981	gene	0.806
6173	CAL0000174202	gene	0.806
6174	CAL0000185255	gene	0.537
6174	CAL0000191831	gene	0.537
6175	CAL0000182330	gene	0.538
6175	CAL0000196854	gene	0.538
6176	CAL0000177890	gene	0.801
6176	CAL0000175330	gene	0.801
6177	CAL0000181643	gene	0.8
6177	CAL0000196062	gene	0.8
6178	CAL0000180752	gene	0.8
6178	CAL0000199503	gene	0.8
6179	CAL0000178940	gene	0.798
6179	CAL0000197149	gene	0.798
6180	CAL0000181139	gene	0.796
6180	CAL0000197297	gene	0.796
6181	CAL0000188465	gene	0.558
6181	CAL0000189572	gene	0.558
6182	CAL0000190988	gene	0.711
6182	CAL0000196878	gene	0.711
6183	CAL0000199315	gene	0.72
6183	CAL0000184565	gene	0.72
6184	CAL0000194330	gene	0.72
6184	CAL0000175699	gene	0.72
6185	CAL0000187146	gene	0.558
6185	CAL0000191626	gene	0.558
6186	CAL0000178005	gene	0.456
6186	CAL0000176728	gene	0.456
6187	CAL0000186776	gene	0.45
6187	CAL0000198475	gene	0.45
6188	CAL0000176108	gene	0.721
6188	CAL0000198939	gene	0.721
6189	CAL0000183627	gene	0.722
6189	CAL0000191424	gene	0.722
6190	CAL0000186178	gene	0.723
6190	CAL0000192010	gene	0.723
6191	CAL0000175626	gene	0.723
6191	CAL0000199580	gene	0.723
6192	CAL0000174014	gene	0.459
6192	CAL0000177769	gene	0.459
6193	CAL0000196860	gene	0.46
6193	CAL0000194505	gene	0.46
6194	CAL0000182573	gene	0.709
6194	CAL0000197704	gene	0.709
6195	CAL0000183059	gene	0.555
6195	CAL0000190160	gene	0.555
6196	CAL0000201253	gene	0.711
6196	CAL0000183771	gene	0.711
6197	CAL0000196926	gene	0.724
6197	CAL0000179379	gene	0.724
6198	CAL0000179588	gene	0.707
6198	CAL0000190475	gene	0.707
6199	CAL0000192540	gene	0.707
6199	CAL0000177348	gene	0.707
6200	CAL0000180447	gene	0.52
6200	CAL0000185145	gene	0.52
6201	CAL0000191119	gene	0.559
6201	CAL0000178716	gene	0.559
6202	CAL0000199731	gene	0.462
6202	CAL0000174952	gene	0.462
6203	CAL0000196800	gene	0.725
6203	CAL0000193429	gene	0.725
6204	CAL0000190938	gene	0.52
6204	CAL0000174445	gene	0.52
6205	CAL0000198885	gene	0.706
6205	CAL0000183518	gene	0.706
6206	CAL0000174381	gene	0.726
6206	CAL0000197113	gene	0.726
6207	CAL0000185307	gene	0.705
6207	CAL0000192040	gene	0.705
6208	CAL0000192596	gene	0.726
6208	CAL0000183642	gene	0.726
6209	CAL0000174584	gene	0.727
6209	CAL0000183059	gene	0.727
6210	CAL0000184748	gene	0.714
6210	CAL0000179249	gene	0.714
6211	CAL0000201555	gene	0.557
6211	CAL0000192957	gene	0.557
6212	CAL0000190739	gene	0.716
6212	CAL0000181775	gene	0.716
6213	CAL0000198782	gene	0.717
6213	CAL0000193295	gene	0.717
6214	CAL0000185865	gene	0.717
6214	CAL0000177264	gene	0.717
6215	CAL0000198046	gene	0.45
6215	CAL0000191618	gene	0.45
6216	CAL0000188418	gene	0.452
6216	CAL0000201459	gene	0.452
6217	CAL0000175375	gene	0.715
6217	CAL0000177922	gene	0.715
6218	CAL0000181633	gene	0.52
6218	CAL0000184573	gene	0.52
6219	CAL0000183410	gene	0.718
6219	CAL0000199767	gene	0.718
6220	CAL0000175340	gene	0.715
6220	CAL0000191686	gene	0.715
6221	CAL0000195799	gene	0.715
6221	CAL0000199505	gene	0.715
6222	CAL0000187213	gene	0.557
6222	CAL0000174243	gene	0.557
6223	CAL0000194391	gene	0.714
6223	CAL0000182766	gene	0.714
6224	CAL0000195424	gene	0.553
6224	CAL0000186393	gene	0.553
6225	CAL0000179616	gene	0.718
6225	CAL0000201164	gene	0.718
6226	CAL0000187257	gene	0.557
6226	CAL0000195210	gene	0.557
6227	CAL0000189200	gene	0.561
6227	CAL0000194527	gene	0.561
6228	CAL0000195705	gene	0.719
6228	CAL0000184581	gene	0.719
6229	CAL0000198380	gene	0.712
6229	CAL0000190391	gene	0.712
6230	CAL0000201231	gene	0.719
6230	CAL0000174041	gene	0.719
6231	CAL0000195604	gene	0.556
6231	CAL0000193613	gene	0.556
6232	CAL0000183109	gene	0.52
6232	CAL0000180017	gene	0.52
6233	CAL0000199819	gene	0.555
6233	CAL0000176214	gene	0.555
6234	CAL0000198786	gene	0.558
6234	CAL0000195026	gene	0.558
6235	CAL0000185090	gene	0.72
6235	CAL0000200922	gene	0.72
6236	CAL0000177809	gene	0.72
6236	CAL0000191113	gene	0.72
6237	CAL0000192627	gene	0.72
6237	CAL0000175831	gene	0.72
6238	CAL0000180388	gene	0.701
6238	CAL0000182260	gene	0.701
6239	CAL0000181033	gene	0.463
6239	CAL0000191217	gene	0.463
6240	CAL0000194068	gene	0.733
6240	CAL0000195336	gene	0.733
6241	CAL0000189046	gene	0.559
6241	CAL0000189135	gene	0.559
6242	CAL0000190751	gene	0.729
6242	CAL0000199062	gene	0.729
6243	CAL0000201940	gene	0.733
6243	CAL0000194762	gene	0.733
6244	CAL0000195241	gene	0.731
6244	CAL0000193393	gene	0.731
6245	CAL0000181874	gene	0.701
6245	CAL0000189511	gene	0.701
6246	CAL0000191311	gene	0.519
6246	CAL0000191868	gene	0.519
6247	CAL0000187277	gene	0.56
6247	CAL0000175059	gene	0.56
6248	CAL0000190613	gene	0.703
6248	CAL0000182133	gene	0.703
6249	CAL0000183453	gene	0.733
6249	CAL0000199113	gene	0.733
6250	CAL0000178848	gene	0.553
6250	CAL0000176884	gene	0.553
6251	CAL0000195449	gene	0.732
6251	CAL0000190149	gene	0.732
6252	CAL0000177934	gene	0.727
6252	CAL0000189535	gene	0.727
6253	CAL0000200471	gene	0.554
6253	CAL0000198463	gene	0.554
6254	CAL0000184834	gene	0.738
6254	CAL0000175447	gene	0.738
6255	CAL0000197403	gene	0.731
6255	CAL0000200248	gene	0.731
6256	CAL0000177802	gene	0.56
6256	CAL0000196882	gene	0.56
6257	CAL0000179551	gene	0.736
6257	CAL0000192056	gene	0.736
6258	CAL0000201277	gene	0.705
6258	CAL0000180262	gene	0.705
6259	CAL0000201783	gene	0.448
6259	CAL0000192780	gene	0.448
6260	CAL0000175041	gene	0.702
6260	CAL0000177700	gene	0.702
6261	CAL0000177603	gene	0.554
6261	CAL0000201571	gene	0.554
6262	CAL0000182191	gene	0.56
6262	CAL0000188488	gene	0.56
6263	CAL0000182454	gene	0.736
6263	CAL0000189218	gene	0.736
6264	CAL0000185625	gene	0.734
6264	CAL0000189135	gene	0.734
6265	CAL0000192579	gene	0.702
6265	CAL0000193264	gene	0.702
6266	CAL0000184011	gene	0.554
6266	CAL0000200062	gene	0.554
6267	CAL0000178081	gene	0.519
6267	CAL0000187456	gene	0.519
6268	CAL0000197236	gene	0.448
6268	CAL0000190785	gene	0.448
6269	CAL0000199031	gene	0.453
6269	CAL0000189511	gene	0.453
6269	CAL0000193554	gene	0.453
6270	CAL0000190739	gene	0.599
6270	6074	default	0.599
6271	CAL0000185389	gene	0.667
6271	CAL0000188954	gene	0.667
6271	CAL0000194562	gene	0.667
6272	CAL0000179145	gene	0.667
6272	CAL0000195839	gene	0.667
6272	CAL0000195194	gene	0.667
6273	CAL0000180552	gene	0.528
6273	CAL0000178532	gene	0.528
6273	CAL0000186115	gene	0.528
6274	CAL0000177875	gene	0.778
6274	CAL0000175375	gene	0.778
6274	CAL0000174538	gene	0.778
6275	CAL0000178196	gene	0.884
6275	CAL0000176164	gene	0.884
6275	CAL0000191567	gene	0.884
6276	CAL0000175920	gene	0.504
6276	CAL0000181753	gene	0.504
6276	CAL0000184671	gene	0.504
6277	CAL0000201755	gene	0.602
6277	CAL0000193492	gene	0.602
6277	CAL0000200953	gene	0.602
6278	CAL0000191715	gene	0.547
6278	CAL0000200391	gene	0.547
6278	CAL0000194659	gene	0.547
6279	CAL0000178894	gene	0.785
6279	CAL0000200034	gene	0.785
6279	CAL0000184454	gene	0.785
6280	CAL0000201185	gene	0.864
6280	CAL0000189658	gene	0.864
6280	CAL0000187146	gene	0.864
6281	CAL0000190913	gene	0.583
6281	CAL0000182181	gene	0.583
6281	CAL0000187142	gene	0.583
6282	CAL0000191424	gene	0.769
6282	CAL0000196212	gene	0.769
6282	CAL0000187458	gene	0.769
6283	CAL0000184186	gene	0.6
6283	CAL0000199868	gene	0.6
6283	CAL0000198475	gene	0.6
6284	CAL0000179105	gene	0.664
6284	CAL0000193502	gene	0.664
6284	CAL0000176774	gene	0.664
6285	CAL0000186829	gene	0.612
6285	CAL0000184371	gene	0.612
6285	CAL0000201396	gene	0.612
6286	CAL0000177033	gene	0.496
6286	CAL0000176906	gene	0.496
6286	CAL0000193527	gene	0.496
6287	CAL0000191020	gene	0.685
6287	CAL0000196079	gene	0.685
6287	CAL0000177700	gene	0.685
6288	CAL0000176560	gene	0.475
6288	CAL0000174108	gene	0.475
6288	CAL0000188779	gene	0.475
6289	CAL0000175201	gene	0.676
6289	CAL0000201651	gene	0.676
6289	CAL0000174472	gene	0.676
6290	CAL0000186329	gene	0.885
6290	CAL0000192895	gene	0.885
6290	CAL0000194621	gene	0.885
6291	CAL0000175243	gene	0.601
6291	CAL0000178432	gene	0.601
6291	CAL0000184748	gene	0.601
6292	CAL0000196731	gene	0.666
6292	CAL0000191073	gene	0.666
6292	CAL0000190268	gene	0.666
6293	CAL0000177039	gene	0.621
6293	CAL0000199093	gene	0.621
6293	CAL0000188719	gene	0.621
6294	CAL0000183642	gene	0.598
6294	CAL0000178436	gene	0.598
6294	CAL0000196705	gene	0.598
6295	CAL0000188123	gene	0.6
6295	5729	default	0.6
6296	CAL0000181172	gene	0.572
6296	CAL0000197613	gene	0.572
6296	CAL0000179004	gene	0.572
6297	CAL0000180756	gene	0.844
6297	CAL0000190389	gene	0.844
6297	CAL0000197798	gene	0.844
6298	CAL0000177752	gene	0.5
6298	CAL0000174389	gene	0.5
6298	CAL0000180090	gene	0.5
6299	CAL0000175914	gene	0.818
6299	CAL0000199083	gene	0.818
6299	CAL0000191797	gene	0.818
6300	CAL0000186885	gene	0.707
6300	CAL0000179373	gene	0.707
6300	CAL0000185742	gene	0.707
6301	CAL0000196972	gene	0.687
6301	CAL0000181056	gene	0.687
6301	CAL0000184458	gene	0.687
6302	CAL0000174334	gene	0.589
6302	CAL0000176936	gene	0.589
6302	CAL0000174210	gene	0.589
6303	CAL0000201106	gene	0.415
6303	5835	default	0.415
6304	CAL0000183666	gene	0.797
6304	CAL0000192725	gene	0.797
6304	CAL0000187018	gene	0.797
6305	CAL0000174984	gene	0.414
6305	5841	default	0.414
6306	CAL0000178058	gene	0.469
6306	CAL0000183510	gene	0.469
6306	CAL0000179973	gene	0.469
6307	CAL0000175249	gene	0.597
6307	5857	default	0.597
6308	CAL0000201090	gene	0.608
6308	CAL0000195882	gene	0.608
6308	CAL0000180066	gene	0.608
6309	CAL0000179470	gene	0.816
6309	CAL0000174148	gene	0.816
6309	CAL0000195924	gene	0.816
6310	CAL0000174087	gene	0.82
6310	CAL0000180683	gene	0.82
6310	CAL0000179816	gene	0.82
6311	CAL0000200626	gene	0.508
6311	CAL0000180673	gene	0.508
6311	CAL0000185323	gene	0.508
6312	CAL0000176632	gene	0.511
6312	CAL0000186371	gene	0.511
6312	CAL0000192901	gene	0.511
6313	CAL0000192565	gene	0.565
6313	CAL0000200540	gene	0.565
6313	CAL0000196328	gene	0.565
6314	CAL0000178333	gene	0.506
6314	CAL0000188958	gene	0.506
6314	CAL0000178674	gene	0.506
6315	CAL0000199255	gene	0.703
6315	CAL0000179133	gene	0.703
6315	CAL0000182911	gene	0.703
6316	CAL0000194164	gene	0.693
6316	CAL0000189564	gene	0.693
6316	CAL0000176874	gene	0.693
6317	CAL0000188946	gene	0.805
6317	CAL0000199729	gene	0.805
6317	CAL0000198236	gene	0.805
6318	CAL0000182486	gene	0.687
6318	CAL0000184706	gene	0.687
6318	CAL0000189541	gene	0.687
6319	CAL0000190899	gene	0.558
6319	CAL0000181743	gene	0.558
6319	CAL0000200232	gene	0.558
6320	CAL0000178296	gene	0.607
6320	CAL0000182145	gene	0.607
6320	CAL0000180800	gene	0.607
6321	CAL0000190813	gene	0.825
6321	CAL0000184857	gene	0.825
6321	CAL0000192883	gene	0.825
6322	CAL0000187313	gene	0.68
6322	CAL0000195586	gene	0.68
6322	CAL0000194060	gene	0.68
6323	CAL0000179576	gene	0.573
6323	CAL0000175849	gene	0.573
6323	CAL0000183849	gene	0.573
6324	CAL0000196161	gene	0.554
6324	CAL0000179780	gene	0.554
6324	CAL0000176876	gene	0.554
6325	CAL0000184268	gene	0.799
6325	CAL0000195314	gene	0.799
6325	CAL0000180828	gene	0.799
6326	CAL0000186309	gene	0.684
6326	CAL0000195289	gene	0.684
6326	CAL0000189152	gene	0.684
6327	CAL0000175837	gene	0.702
6327	CAL0000174492	gene	0.702
6327	CAL0000197958	gene	0.702
6328	CAL0000175310	gene	0.839
6328	CAL0000178369	gene	0.839
6328	CAL0000184891	gene	0.839
6329	CAL0000189676	gene	0.677
6329	CAL0000191717	gene	0.677
6329	CAL0000178583	gene	0.677
6330	CAL0000184893	gene	0.613
6330	6155	default	0.613
6331	CAL0000175863	gene	0.684
6331	CAL0000176444	gene	0.684
6331	CAL0000189406	gene	0.684
6332	CAL0000192368	gene	0.593
6332	CAL0000192308	gene	0.593
6332	CAL0000184591	gene	0.593
6333	CAL0000197589	gene	0.497
6333	CAL0000201559	gene	0.497
6333	CAL0000191454	gene	0.497
6334	CAL0000190825	gene	0.824
6334	CAL0000198735	gene	0.824
6334	CAL0000177748	gene	0.824
6335	CAL0000190962	gene	0.518
6335	CAL0000193135	gene	0.518
6335	CAL0000176202	gene	0.518
6336	CAL0000185225	gene	0.472
6336	CAL0000182054	gene	0.472
6336	CAL0000201405	gene	0.472
6337	CAL0000192165	gene	0.52
6337	CAL0000179271	gene	0.52
6337	CAL0000197796	gene	0.52
6338	CAL0000191201	gene	0.519
6338	5797	default	0.519
6339	CAL0000184123	gene	0.535
6339	CAL0000174381	gene	0.535
6339	CAL0000188998	gene	0.535
6340	CAL0000196284	gene	0.585
6340	CAL0000181538	gene	0.585
6340	CAL0000194550	gene	0.585
6341	CAL0000190671	gene	0.544
6341	CAL0000180534	gene	0.544
6341	CAL0000184657	gene	0.544
6342	CAL0000188128	gene	0.508
6342	CAL0000182046	gene	0.508
6342	CAL0000185980	gene	0.508
6343	CAL0000179740	gene	0.591
6343	CAL0000177221	gene	0.591
6343	CAL0000191482	gene	0.591
6344	CAL0000179804	gene	0.633
6344	CAL0000182587	gene	0.633
6344	CAL0000183807	gene	0.633
6345	CAL0000178904	gene	0.549
6345	CAL0000189539	gene	0.549
6345	CAL0000191527	gene	0.549
6346	CAL0000181651	gene	0.631
6346	CAL0000180376	gene	0.631
6346	CAL0000183819	gene	0.631
6347	CAL0000185914	gene	0.709
6347	CAL0000179059	gene	0.709
6347	CAL0000190275	gene	0.709
6348	CAL0000185237	gene	0.529
6348	CAL0000188990	gene	0.529
6348	CAL0000179267	gene	0.529
6349	CAL0000192557	gene	0.487
6349	CAL0000181372	gene	0.487
6349	CAL0000196406	gene	0.487
6350	CAL0000201827	gene	0.65
6350	CAL0000197952	gene	0.65
6350	CAL0000184353	gene	0.65
6351	CAL0000178396	gene	0.503
6351	CAL0000176108	gene	0.503
6351	CAL0000174164	gene	0.503
6352	CAL0000181737	gene	0.523
6352	CAL0000193815	gene	0.523
6352	CAL0000182012	gene	0.523
6353	CAL0000177394	gene	0.915
6353	CAL0000199793	gene	0.915
6353	CAL0000199564	gene	0.915
6354	CAL0000185200	gene	0.913
6354	CAL0000198983	gene	0.913
6354	CAL0000189299	gene	0.913
6355	CAL0000193934	gene	0.533
6355	CAL0000181651	gene	0.533
6355	CAL0000201811	gene	0.533
6356	CAL0000177683	gene	0.65
6356	CAL0000194812	gene	0.65
6356	CAL0000191642	gene	0.65
6357	CAL0000179553	gene	0.582
6357	CAL0000201177	gene	0.582
6357	CAL0000190343	gene	0.582
6358	CAL0000181678	gene	0.706
6358	CAL0000201918	gene	0.706
6358	CAL0000200989	gene	0.706
6359	CAL0000197371	gene	0.733
6359	CAL0000182234	gene	0.733
6359	CAL0000185139	gene	0.733
6360	CAL0000193984	gene	0.706
6360	CAL0000181542	gene	0.706
6360	CAL0000182617	gene	0.706
6361	CAL0000183609	gene	0.434
6361	CAL0000201409	gene	0.434
6361	CAL0000194615	gene	0.434
6362	CAL0000175379	gene	0.705
6362	CAL0000180476	gene	0.705
6362	CAL0000195155	gene	0.705
6363	CAL0000190091	gene	0.625
6363	CAL0000177657	gene	0.625
6363	CAL0000200540	gene	0.625
6364	CAL0000191321	gene	0.705
6364	CAL0000179537	gene	0.705
6364	CAL0000176146	gene	0.705
6365	CAL0000182979	gene	0.535
6365	CAL0000201797	gene	0.535
6365	CAL0000186415	gene	0.535
6366	CAL0000177089	gene	0.48
6366	CAL0000174586	gene	0.48
6366	CAL0000183372	gene	0.48
6367	CAL0000191988	gene	0.652
6367	CAL0000180486	gene	0.652
6367	CAL0000176856	gene	0.652
6368	CAL0000180685	gene	0.624
6368	CAL0000195709	gene	0.624
6368	CAL0000191191	gene	0.624
6369	CAL0000175102	gene	0.575
6369	CAL0000173943	gene	0.575
6369	CAL0000200028	gene	0.575
6370	CAL0000190655	gene	0.563
6370	CAL0000174695	gene	0.563
6370	CAL0000192276	gene	0.563
6371	CAL0000187213	gene	0.563
6371	CAL0000178303	gene	0.563
6371	CAL0000182429	gene	0.563
6372	CAL0000188753	gene	0.527
6372	CAL0000196384	gene	0.527
6372	CAL0000177280	gene	0.527
6373	CAL0000199370	gene	0.745
6373	CAL0000191878	gene	0.745
6373	CAL0000186954	gene	0.745
6374	CAL0000188440	gene	0.657
6374	CAL0000175485	gene	0.657
6374	CAL0000191543	gene	0.657
6375	CAL0000175914	gene	0.66
6375	CAL0000199083	gene	0.66
6375	CAL0000177304	gene	0.66
6376	CAL0000200741	gene	0.484
6376	CAL0000194879	gene	0.484
6376	CAL0000175514	gene	0.484
6377	CAL0000194343	gene	0.439
6377	CAL0000181882	gene	0.439
6377	CAL0000195388	gene	0.439
6378	CAL0000174120	gene	0.552
6378	5883	default	0.552
6379	CAL0000193059	gene	0.65
6379	CAL0000201235	gene	0.65
6379	CAL0000175837	gene	0.65
6380	CAL0000176423	gene	0.485
6380	5838	default	0.485
6381	CAL0000199667	gene	0.556
6381	CAL0000186403	gene	0.556
6381	CAL0000184454	gene	0.556
6382	CAL0000175203	gene	0.658
6382	6039	default	0.658
6383	CAL0000194395	gene	0.644
6383	CAL0000175383	gene	0.644
6383	CAL0000189710	gene	0.644
6384	CAL0000183631	gene	0.645
6384	CAL0000184720	gene	0.645
6384	CAL0000191895	gene	0.645
6385	CAL0000192500	gene	0.534
6385	CAL0000199087	gene	0.534
6385	CAL0000176178	gene	0.534
6386	CAL0000188694	gene	0.635
6386	CAL0000192262	gene	0.635
6386	CAL0000198238	gene	0.635
6387	CAL0000186309	gene	0.476
6387	CAL0000177585	gene	0.476
6387	CAL0000192873	gene	0.476
6388	CAL0000179710	gene	0.647
6388	CAL0000200626	gene	0.647
6388	CAL0000192893	gene	0.647
6389	CAL0000180687	gene	0.726
6389	CAL0000183223	gene	0.726
6389	CAL0000192284	gene	0.726
6390	CAL0000184284	gene	0.726
6390	CAL0000196894	gene	0.726
6390	CAL0000186624	gene	0.726
6391	CAL0000201233	gene	0.421
6391	CAL0000175069	gene	0.421
6391	CAL0000185845	gene	0.421
6392	CAL0000199348	gene	0.55
6392	CAL0000178766	gene	0.55
6392	CAL0000186976	gene	0.55
6393	CAL0000175340	gene	0.727
6393	CAL0000182931	gene	0.727
6393	CAL0000183053	gene	0.727
6394	5784	default	0.55
6394	5873	default	0.55
6395	CAL0000194072	gene	0.58
6395	5746	default	0.58
6396	CAL0000198753	gene	0.56
6396	CAL0000199621	gene	0.56
6396	CAL0000177227	gene	0.56
6397	CAL0000184111	gene	0.466
6397	CAL0000181424	gene	0.466
6397	CAL0000176860	gene	0.466
6398	CAL0000190893	gene	0.648
6398	CAL0000198349	gene	0.648
6398	CAL0000185607	gene	0.648
6399	CAL0000194961	gene	0.728
6399	CAL0000194232	gene	0.728
6399	CAL0000177366	gene	0.728
6400	CAL0000190751	gene	0.529
6400	CAL0000190447	gene	0.529
6400	CAL0000182919	gene	0.529
6401	CAL0000186399	gene	0.541
6401	CAL0000176146	gene	0.541
6401	CAL0000178569	gene	0.541
6402	CAL0000188568	gene	0.557
6402	CAL0000186537	gene	0.557
6402	CAL0000190373	gene	0.557
6403	CAL0000188594	gene	0.909
6403	CAL0000187498	gene	0.909
6403	CAL0000188703	gene	0.909
6404	CAL0000196930	gene	0.586
6404	5710	default	0.586
6405	CAL0000195483	gene	0.569
6405	CAL0000195295	gene	0.569
6405	CAL0000184667	gene	0.569
6406	CAL0000175689	gene	0.751
6406	CAL0000181510	gene	0.751
6406	CAL0000184377	gene	0.751
6407	CAL0000179806	gene	0.422
6407	6211	default	0.422
6408	CAL0000178309	gene	0.659
6408	CAL0000194246	gene	0.659
6408	CAL0000192843	gene	0.659
6409	CAL0000200747	gene	0.548
6409	CAL0000178317	gene	0.548
6409	CAL0000201009	gene	0.548
6410	CAL0000200504	gene	0.587
6410	CAL0000181512	gene	0.587
6410	CAL0000190275	gene	0.587
6411	CAL0000177675	gene	0.494
6411	CAL0000185353	gene	0.494
6411	CAL0000191191	gene	0.494
6412	CAL0000196718	gene	0.609
6412	CAL0000201729	gene	0.609
6412	CAL0000176734	gene	0.609
6413	CAL0000201825	gene	0.661
6413	CAL0000174658	gene	0.661
6413	CAL0000178575	gene	0.661
6414	CAL0000198570	gene	0.532
6414	CAL0000199501	gene	0.532
6414	CAL0000176800	gene	0.532
6415	CAL0000190944	gene	0.643
6415	CAL0000182913	gene	0.643
6415	CAL0000186956	gene	0.643
6416	CAL0000182484	gene	0.755
6416	CAL0000197808	gene	0.755
6416	CAL0000198939	gene	0.755
6417	CAL0000194145	gene	0.608
6417	CAL0000199621	gene	0.608
6417	CAL0000186409	gene	0.608
6418	CAL0000200092	gene	0.587
6418	5768	default	0.587
6419	CAL0000188121	gene	0.494
6419	CAL0000186968	gene	0.494
6419	CAL0000199592	gene	0.494
6420	CAL0000178934	gene	0.763
6420	CAL0000188398	gene	0.763
6420	CAL0000193502	gene	0.763
6421	CAL0000189493	gene	0.626
6421	5812	default	0.626
6422	CAL0000199202	gene	0.548
6422	CAL0000199235	gene	0.548
6422	CAL0000201122	gene	0.548
6423	CAL0000187860	gene	0.68
6423	CAL0000193772	gene	0.68
6423	CAL0000194848	gene	0.68
6424	CAL0000198503	gene	0.625
6424	CAL0000179513	gene	0.625
6424	CAL0000197734	gene	0.625
6425	CAL0000186502	gene	0.662
6425	CAL0000174456	gene	0.662
6425	CAL0000183011	gene	0.662
6426	CAL0000195622	gene	0.757
6426	CAL0000191701	gene	0.757
6426	CAL0000196372	gene	0.757
6427	CAL0000198761	gene	0.495
6427	CAL0000176544	gene	0.495
6427	CAL0000200678	gene	0.495
6428	CAL0000193159	gene	0.68
6428	CAL0000186537	gene	0.68
6428	CAL0000185013	gene	0.68
6429	CAL0000190019	gene	0.614
6429	CAL0000176334	gene	0.614
6429	CAL0000198234	gene	0.614
6430	CAL0000181139	gene	0.739
6430	CAL0000191370	gene	0.739
6430	CAL0000201779	gene	0.739
6431	CAL0000197212	gene	0.652
6431	CAL0000191531	gene	0.652
6431	CAL0000184435	gene	0.652
6432	CAL0000193813	gene	0.642
6432	CAL0000184544	gene	0.642
6432	CAL0000186998	gene	0.642
6433	CAL0000181049	gene	0.704
6433	CAL0000176208	gene	0.704
6433	CAL0000185986	gene	0.704
6434	CAL0000194951	gene	0.572
6434	CAL0000178684	gene	0.572
6434	CAL0000179071	gene	0.572
6435	CAL0000177439	gene	0.575
6435	CAL0000195241	gene	0.575
6435	CAL0000191657	gene	0.575
6436	CAL0000176516	gene	0.505
6436	CAL0000190433	gene	0.505
6436	CAL0000184450	gene	0.505
6437	CAL0000192448	gene	0.432
6437	6108	default	0.432
6438	CAL0000195418	gene	0.49
6438	CAL0000199421	gene	0.49
6438	CAL0000192089	gene	0.49
6439	CAL0000194947	gene	0.621
6439	CAL0000179478	gene	0.621
6439	CAL0000188005	gene	0.621
6440	CAL0000183435	gene	0.49
6440	CAL0000186670	gene	0.49
6440	CAL0000187631	gene	0.49
6441	CAL0000190988	gene	0.742
6441	CAL0000179468	gene	0.742
6441	CAL0000180914	gene	0.742
6442	CAL0000189676	gene	0.429
6442	CAL0000184822	gene	0.429
6442	CAL0000178583	gene	0.429
6443	CAL0000180657	gene	0.524
6443	CAL0000176965	gene	0.524
6443	CAL0000194501	gene	0.524
6444	CAL0000174798	gene	0.637
6444	CAL0000187022	gene	0.637
6444	CAL0000199466	gene	0.637
6445	CAL0000187163	gene	0.565
6445	CAL0000179440	gene	0.565
6445	CAL0000174261	gene	0.565
6446	CAL0000186674	gene	0.565
6446	CAL0000175624	gene	0.565
6446	CAL0000189517	gene	0.565
6447	CAL0000193674	gene	0.575
6447	CAL0000191715	gene	0.575
6447	CAL0000195005	gene	0.575
6448	CAL0000177457	gene	0.671
6448	CAL0000183918	gene	0.671
6448	CAL0000190296	gene	0.671
6449	CAL0000191739	gene	0.473
6449	CAL0000176138	gene	0.473
6449	CAL0000186966	gene	0.473
6450	CAL0000192204	gene	0.48
6450	CAL0000200145	gene	0.48
6450	CAL0000189339	gene	0.48
6451	CAL0000186790	gene	0.745
6451	CAL0000188644	gene	0.745
6451	CAL0000182898	gene	0.745
6452	CAL0000182482	gene	0.422
6452	CAL0000199902	gene	0.422
6452	CAL0000200951	gene	0.422
6453	CAL0000196944	gene	0.748
6453	CAL0000188488	gene	0.748
6453	CAL0000195882	gene	0.748
6454	CAL0000184107	gene	0.746
6454	CAL0000191549	gene	0.746
6454	CAL0000180995	gene	0.746
6455	CAL0000201237	gene	0.659
6455	CAL0000181121	gene	0.659
6455	CAL0000181570	gene	0.659
6456	CAL0000197151	gene	0.768
6456	CAL0000199428	gene	0.768
6456	CAL0000180987	gene	0.768
6457	CAL0000200626	gene	0.507
6457	CAL0000197541	gene	0.507
6457	CAL0000196825	gene	0.507
6457	CAL0000191697	gene	0.507
6458	CAL0000185586	gene	0.543
6458	CAL0000192456	gene	0.543
6458	CAL0000197972	gene	0.543
6458	CAL0000176754	gene	0.543
6459	CAL0000193235	gene	0.504
6459	CAL0000191482	gene	0.504
6459	6137	default	0.504
6460	CAL0000194436	gene	0.558
6460	CAL0000174836	gene	0.558
6460	CAL0000184738	gene	0.558
6460	CAL0000179006	gene	0.558
6461	CAL0000180754	gene	0.493
6461	CAL0000189390	gene	0.493
6461	CAL0000201593	gene	0.493
6461	CAL0000180294	gene	0.493
6462	CAL0000185418	gene	0.493
6462	CAL0000195753	gene	0.493
6462	CAL0000177657	gene	0.493
6462	CAL0000176896	gene	0.493
6463	CAL0000174039	gene	0.496
6463	CAL0000188469	gene	0.496
6463	CAL0000185982	gene	0.496
6463	CAL0000193564	gene	0.496
6464	CAL0000195791	gene	0.552
6464	CAL0000179694	gene	0.552
6464	CAL0000181819	gene	0.552
6464	CAL0000189182	gene	0.552
6465	CAL0000191045	gene	0.54
6465	CAL0000183402	gene	0.54
6465	CAL0000175477	gene	0.54
6465	CAL0000182575	gene	0.54
6466	CAL0000184105	gene	0.524
6466	CAL0000185534	gene	0.524
6466	CAL0000184047	gene	0.524
6466	CAL0000197369	gene	0.524
6467	CAL0000179350	gene	0.586
6467	CAL0000175984	gene	0.586
6467	CAL0000197968	gene	0.586
6467	CAL0000174285	gene	0.586
6468	CAL0000199911	gene	0.523
6468	CAL0000189560	gene	0.523
6468	CAL0000196693	gene	0.523
6468	CAL0000179227	gene	0.523
6469	CAL0000189831	gene	0.491
6469	CAL0000200327	gene	0.491
6469	CAL0000175769	gene	0.491
6469	CAL0000174146	gene	0.491
6470	CAL0000196240	gene	0.574
6470	CAL0000184762	gene	0.574
6470	CAL0000187122	gene	0.574
6470	CAL0000198254	gene	0.574
6471	CAL0000195739	gene	0.557
6471	CAL0000180180	gene	0.557
6471	CAL0000181241	gene	0.557
6471	CAL0000200868	gene	0.557
6472	CAL0000199255	gene	0.468
6472	CAL0000184069	gene	0.468
6472	CAL0000179133	gene	0.468
6472	CAL0000179931	gene	0.468
6473	CAL0000186718	gene	0.535
6473	CAL0000175606	gene	0.535
6473	CAL0000195334	gene	0.535
6473	CAL0000192796	gene	0.535
6474	CAL0000174888	gene	0.489
6474	CAL0000193155	gene	0.489
6474	CAL0000193720	gene	0.489
6474	CAL0000174984	gene	0.489
6475	CAL0000198568	gene	0.513
6475	CAL0000184097	gene	0.513
6475	CAL0000186684	gene	0.513
6475	CAL0000183823	gene	0.513
6476	CAL0000183718	gene	0.572
6476	CAL0000199949	gene	0.572
6476	6221	default	0.572
6477	CAL0000181446	gene	0.511
6477	CAL0000190541	gene	0.511
6477	CAL0000197920	gene	0.511
6477	CAL0000198258	gene	0.511
6478	CAL0000174711	gene	0.506
6478	CAL0000196326	gene	0.506
6478	CAL0000201467	gene	0.506
6478	CAL0000190327	gene	0.506
6479	CAL0000177390	gene	0.509
6479	CAL0000182764	gene	0.509
6479	CAL0000191430	gene	0.509
6479	CAL0000192056	gene	0.509
6480	CAL0000196081	gene	0.509
6480	CAL0000184524	gene	0.509
6480	CAL0000177511	gene	0.509
6480	CAL0000183331	gene	0.509
6481	CAL0000199695	gene	0.449
6481	CAL0000183902	gene	0.449
6481	CAL0000177153	gene	0.449
6481	CAL0000192983	gene	0.449
6482	CAL0000189885	gene	0.618
6482	CAL0000184055	gene	0.618
6482	CAL0000180804	gene	0.618
6482	CAL0000179004	gene	0.618
6483	CAL0000186885	gene	0.724
6483	CAL0000194865	gene	0.724
6483	CAL0000195938	gene	0.724
6483	CAL0000195964	gene	0.724
6484	CAL0000200670	gene	0.447
6484	CAL0000189105	gene	0.447
6484	CAL0000193702	gene	0.447
6484	CAL0000195177	gene	0.447
6485	CAL0000178333	gene	0.719
6485	CAL0000175944	gene	0.719
6485	CAL0000198949	gene	0.719
6485	CAL0000201356	gene	0.719
6486	CAL0000187360	gene	0.632
6486	CAL0000183480	gene	0.632
6486	CAL0000179434	gene	0.632
6486	CAL0000198447	gene	0.632
6487	CAL0000199633	gene	0.711
6487	CAL0000189339	gene	0.711
6487	CAL0000197754	gene	0.711
6487	CAL0000180017	gene	0.711
6488	CAL0000201177	gene	0.681
6488	CAL0000193163	gene	0.681
6488	CAL0000178916	gene	0.681
6488	CAL0000199717	gene	0.681
6489	CAL0000192450	gene	0.464
6489	CAL0000195370	gene	0.464
6489	CAL0000186271	gene	0.464
6489	CAL0000185799	gene	0.464
6490	CAL0000189615	gene	0.716
6490	CAL0000184061	gene	0.716
6490	CAL0000200475	gene	0.716
6490	CAL0000185986	gene	0.716
6491	CAL0000201261	gene	0.471
6491	CAL0000192402	gene	0.471
6491	CAL0000174257	gene	0.471
6491	CAL0000189244	gene	0.471
6492	CAL0000191201	gene	0.472
6492	CAL0000189688	gene	0.472
6492	CAL0000196894	gene	0.472
6492	CAL0000196805	gene	0.472
6493	CAL0000174872	gene	0.449
6493	CAL0000190583	gene	0.449
6493	6231	default	0.449
6494	CAL0000187289	gene	0.606
6494	CAL0000184879	gene	0.606
6494	CAL0000198993	gene	0.606
6494	CAL0000179911	gene	0.606
6495	CAL0000184756	gene	0.606
6495	CAL0000186447	gene	0.606
6495	CAL0000174966	gene	0.606
6495	CAL0000183819	gene	0.606
6496	CAL0000175247	gene	0.674
6496	CAL0000178375	gene	0.674
6496	CAL0000196757	gene	0.674
6496	CAL0000183051	gene	0.674
6497	CAL0000178309	gene	0.663
6497	CAL0000182282	gene	0.663
6497	CAL0000188182	gene	0.663
6497	CAL0000178698	gene	0.663
6498	CAL0000178001	gene	0.633
6498	CAL0000176726	gene	0.633
6498	CAL0000198262	gene	0.633
6498	CAL0000190260	gene	0.633
6499	CAL0000187683	gene	0.739
6499	CAL0000190125	gene	0.739
6499	6135	default	0.739
6500	CAL0000190819	gene	0.759
6500	CAL0000174097	gene	0.759
6500	CAL0000194442	gene	0.759
6500	CAL0000191944	gene	0.759
6501	CAL0000182407	gene	0.474
6501	CAL0000174573	gene	0.474
6501	CAL0000194268	gene	0.474
6501	CAL0000187742	gene	0.474
6502	CAL0000193063	gene	0.464
6502	CAL0000180706	gene	0.464
6502	CAL0000175743	gene	0.464
6502	CAL0000186109	gene	0.464
6503	CAL0000183265	gene	0.729
6503	CAL0000177587	gene	0.729
6503	CAL0000185901	gene	0.729
6503	CAL0000182581	gene	0.729
6504	6073	default	0.653
6504	6228	default	0.653
6505	CAL0000174872	gene	0.643
6505	CAL0000190583	gene	0.643
6505	CAL0000176808	gene	0.643
6505	CAL0000189246	gene	0.643
6506	CAL0000178358	gene	0.626
6506	CAL0000180278	gene	0.626
6506	CAL0000197990	gene	0.626
6506	CAL0000177334	gene	0.626
6507	CAL0000199196	gene	0.704
6507	CAL0000197589	gene	0.704
6507	CAL0000191454	gene	0.704
6507	CAL0000177338	gene	0.704
6508	CAL0000174526	gene	0.692
6508	CAL0000181755	gene	0.692
6508	CAL0000201471	gene	0.692
6508	CAL0000186938	gene	0.692
6509	CAL0000198771	gene	0.673
6509	CAL0000185566	gene	0.673
6509	CAL0000194141	gene	0.673
6509	CAL0000191195	gene	0.673
6510	CAL0000184540	gene	0.466
6510	CAL0000179139	gene	0.466
6510	CAL0000201326	gene	0.466
6510	CAL0000197738	gene	0.466
6511	CAL0000194158	gene	0.707
6511	CAL0000200587	gene	0.707
6511	CAL0000187752	gene	0.707
6511	CAL0000185732	gene	0.707
6512	CAL0000192592	gene	0.436
6512	CAL0000181139	gene	0.436
6512	CAL0000190633	gene	0.436
6512	CAL0000176862	gene	0.436
6513	CAL0000193163	gene	0.434
6513	CAL0000178916	gene	0.434
6513	CAL0000189398	gene	0.434
6513	CAL0000177209	gene	0.434
6514	CAL0000178329	gene	0.634
6514	CAL0000193099	gene	0.634
6514	6079	default	0.634
6515	CAL0000190343	gene	0.453
6515	CAL0000195062	gene	0.453
6515	5800	default	0.453
6516	CAL0000193918	gene	0.599
6516	CAL0000193490	gene	0.599
6516	CAL0000182953	gene	0.599
6516	CAL0000200050	gene	0.599
6517	CAL0000176622	gene	0.633
6517	CAL0000191392	gene	0.633
6517	CAL0000197369	gene	0.633
6517	CAL0000179480	gene	0.633
6518	CAL0000176110	gene	0.443
6518	CAL0000194924	gene	0.443
6518	5815	default	0.443
6519	CAL0000182421	gene	0.445
6519	CAL0000188426	gene	0.445
6519	CAL0000200313	gene	0.445
6519	CAL0000183350	gene	0.445
6520	CAL0000199188	gene	0.714
6520	CAL0000176377	gene	0.714
6520	CAL0000188440	gene	0.714
6520	CAL0000201641	gene	0.714
6521	CAL0000197273	gene	0.619
6521	CAL0000187999	gene	0.619
6521	CAL0000199070	gene	0.619
6521	CAL0000179271	gene	0.619
6522	CAL0000179598	gene	0.7
6522	CAL0000186686	gene	0.7
6522	CAL0000198370	gene	0.7
6522	CAL0000200971	gene	0.7
6523	CAL0000190688	gene	0.689
6523	CAL0000195479	gene	0.689
6523	CAL0000184496	gene	0.689
6523	CAL0000201366	gene	0.689
6524	CAL0000192730	gene	0.704
6524	CAL0000178021	gene	0.704
6524	CAL0000174646	gene	0.704
6524	CAL0000177240	gene	0.704
6525	CAL0000201150	gene	0.43
6525	CAL0000190429	gene	0.43
6525	CAL0000177394	gene	0.43
6525	CAL0000191452	gene	0.43
6526	CAL0000177710	gene	0.429
6526	CAL0000176259	gene	0.429
6526	CAL0000184399	gene	0.429
6526	CAL0000177366	gene	0.429
6527	CAL0000195422	gene	0.482
6527	CAL0000180342	gene	0.482
6527	CAL0000180100	gene	0.482
6527	CAL0000179945	gene	0.482
6528	CAL0000199344	gene	0.79
6528	CAL0000199303	gene	0.79
6528	CAL0000174610	gene	0.79
6528	CAL0000195509	gene	0.79
6529	CAL0000176604	gene	0.673
6529	CAL0000183948	gene	0.673
6529	6141	default	0.673
6530	CAL0000195638	gene	0.663
6530	CAL0000200670	gene	0.663
6530	CAL0000177111	gene	0.663
6530	CAL0000181438	gene	0.663
6531	CAL0000193876	gene	0.661
6531	CAL0000199667	gene	0.661
6531	CAL0000176204	gene	0.661
6531	CAL0000194042	gene	0.661
6532	CAL0000176936	gene	0.48
6532	CAL0000174423	gene	0.48
6532	CAL0000185104	gene	0.48
6532	CAL0000195396	gene	0.48
6533	CAL0000176152	gene	0.658
6533	CAL0000193403	gene	0.658
6533	CAL0000173961	gene	0.658
6533	CAL0000195131	gene	0.658
6534	CAL0000181829	gene	0.795
6534	CAL0000186615	gene	0.795
6534	CAL0000175629	gene	0.795
6534	CAL0000198187	gene	0.795
6535	CAL0000174553	gene	0.818
6535	CAL0000196757	gene	0.818
6535	CAL0000188934	gene	0.818
6535	CAL0000192815	gene	0.818
6536	CAL0000188363	gene	0.647
6536	CAL0000197306	gene	0.647
6536	CAL0000195579	gene	0.647
6536	CAL0000175629	gene	0.647
[truncated: 11,744 more rows]
