# Supplementary material for: Identifying Candida albicans Gene Networks Involved in Pathogenicity
Source: Front Genet. 2020 Apr 24;11:375. doi: 10.3389/fgene.2020.00375 (PMC7193023; doi:10.3389/fgene.2020.00375)
Supplement: Supplementary file 3 [file Table_3.XLSX]

## Sheet: Biological Process
Entity	GOterm	AlignScore	Namespace	Desc
CLX:6148	GO:0042850	0.293418	biological_process	L-sorbose catabolic process
CLX:6391	GO:0031291	0.2235	biological_process	Ran protein signal transduction
CLX:6150	GO:0072388	0.00167795	biological_process	flavin adenine dinucleotide biosynthetic process
CLX:6392	GO:0071285	0.0463296	biological_process	cellular response to lithium ion
CLX:6153	GO:0006207	0.11218	biological_process	'de novo' pyrimidine nucleobase biosynthetic process
CLX:6395	GO:0019243	0.182486	biological_process	methylglyoxal catabolic process to D-lactate
CLX:6154	GO:0009306	0.0010866	biological_process	protein secretion
CLX:6396	GO:0090074	0.291679	biological_process	negative regulation of protein homodimerization activity
CLX:6151	GO:0006106	0.146182	biological_process	fumarate metabolic process
CLX:6393	GO:0051598	0.128377	biological_process	meiotic recombination checkpoint
CLX:6152	GO:0031321	0.110238	biological_process	ascospore-type prospore assembly
CLX:6394	GO:1900406	0.273247	biological_process	regulation of conjugation with cellular fusion by regulation of transcription from RNA polymerase II promoter
CLX:6157	GO:0031028	0.175492	biological_process	septation initiation signaling
CLX:6399	GO:0017196	0.177349	biological_process	N-terminal peptidyl-methionine acetylation
CLX:6158	GO:0007121	0.0679792	biological_process	bipolar cellular bud site selection
CLX:6155	GO:0016578	0.149201	biological_process	histone deubiquitination
CLX:6397	GO:0034402	0.175905	biological_process	recruitment of 3'-end processing factors to RNA polymerase II holoenzyme complex
CLX:6156	GO:0000713	0.440803	biological_process	meiotic heteroduplex formation
CLX:6398	GO:0008535	0.00158001	biological_process	respiratory chain complex IV assembly
CLX:6159	GO:0036164	0.0627302	biological_process	cell-abiotic substrate adhesion
CLX:6160	GO:0006309	0.295162	biological_process	apoptotic DNA fragmentation
CLX:6164	GO:0009051	0.292754	biological_process	pentose-phosphate shunt, oxidative branch
CLX:6165	GO:0005998	0.437557	biological_process	xylulose catabolic process
CLX:6162	GO:0015940	0.0877452	biological_process	pantothenate biosynthetic process
CLX:6163	GO:0071216	0.00392176	biological_process	cellular response to biotic stimulus
CLX:6168	GO:0070154	0.437713	biological_process	mitochondrial lysyl-tRNA aminoacylation
CLX:6169	GO:0006094	0.0891774	biological_process	gluconeogenesis
CLX:6166	GO:0035617	0.292118	biological_process	stress granule disassembly
CLX:7013	GO:0030031	0.0161516	biological_process	cell projection assembly
CLX:6128	GO:0002253	0.293334	biological_process	activation of immune response
CLX:6129	GO:0015824	0.438024	biological_process	proline transport
CLX:6126	GO:0006368	0.0202892	biological_process	transcription elongation from RNA polymerase II promoter
CLX:6368	GO:0006429	0.218973	biological_process	leucyl-tRNA aminoacylation
CLX:6127	GO:1900563	0.00520518	biological_process	dehydroaustinol biosynthetic process
CLX:6370	GO:0016598	0.291934	biological_process	protein arginylation
CLX:6131	GO:0006104	0.292608	biological_process	succinyl-CoA metabolic process
CLX:6373	GO:2001043	0.292257	biological_process	positive regulation of cell separation after cytokinesis
CLX:6371	GO:0000266	0.146581	biological_process	mitochondrial fission
CLX:6130	GO:0052380	0.00485146	biological_process	modulation by symbiont of entry into host via phagocytosis
CLX:6372	GO:0009745	0.00128209	biological_process	sucrose mediated signaling
CLX:6377	GO:0010737	0.292123	biological_process	protein kinase A signaling
CLX:6136	GO:0015743	0.438938	biological_process	malate transport
CLX:6378	GO:0006077	0.0794847	biological_process	(1->6)-beta-D-glucan metabolic process
CLX:6133	GO:0046514	0.447448	biological_process	ceramide catabolic process
CLX:6375	GO:0070911	0.125203	biological_process	global genome nucleotide-excision repair
CLX:6376	GO:0000395	0.218814	biological_process	mRNA 5'-splice site recognition
CLX:6139	GO:0018279	0.175458	biological_process	protein N-linked glycosylation via asparagine
CLX:6137	GO:0045916	0.294541	biological_process	negative regulation of complement activation
CLX:6379	GO:0048252	0.291727	biological_process	lauric acid metabolic process
CLX:6138	GO:0042262	0.00319783	biological_process	DNA protection
CLX:6380	GO:0045895	0.272462	biological_process	positive regulation of mating-type specific transcription, DNA-templated
CLX:6381	GO:0045041	0.110024	biological_process	protein import into mitochondrial intermembrane space
CLX:6142	GO:0042776	0.43998	biological_process	mitochondrial ATP synthesis coupled proton transport
CLX:6143	GO:1901570	0.00904883	biological_process	fatty acid derivative biosynthetic process
CLX:6385	GO:0097043	0.291916	biological_process	histone H3-K56 acetylation
CLX:6140	GO:0006108	0.175326	biological_process	malate metabolic process
CLX:6141	GO:0009090	0.221884	biological_process	homoserine biosynthetic process
CLX:6383	GO:0019858	0.29247	biological_process	cytosine metabolic process
CLX:6146	GO:0046495	0.00172062	biological_process	nicotinamide riboside metabolic process
CLX:6388	GO:0045951	0.29426	biological_process	positive regulation of mitotic recombination
CLX:6147	GO:0070583	0.292276	biological_process	spore membrane bending pathway
CLX:6144	GO:0033215	0.176919	biological_process	iron assimilation by reduction and transport
CLX:6145	GO:0006098	0.0977768	biological_process	pentose-phosphate shunt
CLX:6387	GO:0032220	0.0105595	biological_process	plasma membrane fusion involved in cytogamy
CLX:6106	GO:0044407	0.0735852	biological_process	single-species biofilm formation in or on host organism
CLX:6348	GO:0006378	0.0439018	biological_process	mRNA polyadenylation
CLX:6107	GO:0000183	0.0494569	biological_process	chromatin silencing at rDNA
CLX:6349	GO:0042725	0.00502223	biological_process	thiamine-containing compound catabolic process
CLX:6104	GO:0031322	0.00147846	biological_process	ascospore-type prospore-specific spindle pole body remodeling
CLX:6346	GO:0000066	0.292642	biological_process	mitochondrial ornithine transport
CLX:6588	GO:1990277	0.0750636	biological_process	parasexual conjugation with cellular fusion
CLX:6105	GO:0032979	0.125125	biological_process	protein insertion into mitochondrial membrane from inner side
CLX:6347	GO:0033363	0.00179747	biological_process	secretory granule organization
CLX:6589	GO:1990236	0.175283	biological_process	proteasome core complex import into nucleus
CLX:6108	GO:0005987	0.129307	biological_process	sucrose catabolic process
CLX:6109	GO:0006348	0.0162219	biological_process	chromatin silencing at telomere
CLX:6590	GO:0031954	0.126043	biological_process	positive regulation of protein autophosphorylation
CLX:6351	GO:0042273	0.0287793	biological_process	ribosomal large subunit biogenesis
CLX:6593	GO:0071044	0.14649	biological_process	histone mRNA catabolic process
CLX:6110	GO:0015812	0.291778	biological_process	gamma-aminobutyric acid transport
CLX:6352	GO:0070903	0.218912	biological_process	mitochondrial tRNA thio-modification
CLX:6594	GO:0044396	0.0105904	biological_process	actin cortical patch organization
CLX:6591	GO:0000056	0.0494634	biological_process	ribosomal small subunit export from nucleus
CLX:6350	GO:0006814	0.00121616	biological_process	sodium ion transport
CLX:6592	GO:0000173	0.109581	biological_process	inactivation of MAPK activity involved in osmosensory signaling pathway
CLX:6113	GO:0000348	0.292571	biological_process	mRNA branch site recognition
CLX:6355	GO:0030037	0.00276804	biological_process	actin filament reorganization involved in cell cycle
CLX:6114	GO:0006616	0.125815	biological_process	SRP-dependent cotranslational protein targeting to membrane, translocation
CLX:6356	GO:0031054	0.175488	biological_process	pre-miRNA processing
CLX:6598	GO:0010513	0.146111	biological_process	positive regulation of phosphatidylinositol biosynthetic process
CLX:6111	GO:0044011	0.0169894	biological_process	single-species biofilm formation on inanimate substrate
CLX:6595	GO:0030449	0.134051	biological_process	regulation of complement activation
CLX:6112	GO:0035352	0.43758	biological_process	NAD transmembrane transport
CLX:6596	GO:0009372	0.126601	biological_process	quorum sensing
CLX:6117	GO:0006123	0.109578	biological_process	mitochondrial electron transport, cytochrome c to oxygen
CLX:6359	GO:0006086	0.00195529	biological_process	acetyl-CoA biosynthetic process from pyruvate
CLX:6118	GO:0015707	0.439143	biological_process	nitrite transport
CLX:6115	GO:0042908	0.442852	biological_process	xenobiotic transport
CLX:6357	GO:0042436	0.00250269	biological_process	indole-containing compound catabolic process
CLX:6599	GO:0048543	0.175117	biological_process	phytochrome chromophore biosynthetic process
CLX:6116	GO:0090114	0.220077	biological_process	COPII-coated vesicle budding
CLX:6358	GO:2000757	0.00137928	biological_process	negative regulation of peptidyl-lysine acetylation
CLX:6119	GO:0071257	0.292573	biological_process	cellular response to electrical stimulus
CLX:6121	GO:0007624	0.442711	biological_process	ultradian rhythm
CLX:6363	GO:0006154	0.291897	biological_process	adenosine catabolic process
CLX:6360	GO:0008272	0.146378	biological_process	sulfate transport
CLX:6361	GO:0043561	0.218774	biological_process	regulation of translational initiation in response to osmotic stress
CLX:6124	GO:0007076	0.00169764	biological_process	mitotic chromosome condensation
CLX:6366	GO:0006928	0.0165928	biological_process	movement of cell or subcellular component
CLX:6125	GO:0070476	0.292666	biological_process	rRNA (guanine-N7)-methylation
CLX:6122	GO:0010324	0.0087684	biological_process	membrane invagination
CLX:6364	GO:0001320	0.223157	biological_process	age-dependent response to reactive oxygen species involved in chronological cell aging
CLX:6123	GO:0006102	0.177764	biological_process	isocitrate metabolic process
CLX:6365	GO:0007533	0.00319783	biological_process	mating type switching
CLX:6326	GO:0006424	0.220321	biological_process	glutamyl-tRNA aminoacylation
CLX:6568	GO:0071990	0.177833	biological_process	maintenance of protein location in spindle pole body
CLX:6327	GO:0010430	0.292023	biological_process	fatty acid omega-oxidation
CLX:6569	GO:0006887	0.0319524	biological_process	exocytosis
CLX:6324	GO:2001158	0.291722	biological_process	positive regulation of proline catabolic process to glutamate
CLX:6566	GO:0006777	0.175848	biological_process	Mo-molybdopterin cofactor biosynthetic process
CLX:6567	GO:0034389	0.114859	biological_process	lipid particle organization
CLX:6328	GO:0046519	0.00145004	biological_process	sphingoid metabolic process
CLX:6329	GO:0045901	0.219347	biological_process	positive regulation of translational elongation
CLX:6571	GO:0000389	0.12891	biological_process	mRNA 3'-splice site recognition
CLX:6330	GO:0016579	0.114272	biological_process	protein deubiquitination
CLX:6572	GO:1900560	0.00520518	biological_process	austinol biosynthetic process
CLX:6570	GO:0000737	0.136025	biological_process	DNA catabolic process, endonucleolytic
CLX:6333	GO:0018008	0.291972	biological_process	N-terminal peptidyl-glycine N-myristoylation
CLX:6575	GO:0006198	0.175838	biological_process	cAMP catabolic process
CLX:6334	GO:0006046	0.147944	biological_process	N-acetylglucosamine catabolic process
CLX:6331	GO:0043328	0.0491083	biological_process	protein targeting to vacuole involved in ubiquitin-dependent protein catabolic process via the multivesicular body sorting pathway
CLX:6573	GO:0070156	0.213988	biological_process	mitochondrial phenylalanyl-tRNA aminoacylation
CLX:6332	GO:0006696	0.0326283	biological_process	ergosterol biosynthetic process
CLX:6574	GO:0006114	0.146661	biological_process	glycerol biosynthetic process
CLX:6337	GO:0015884	0.291805	biological_process	folic acid transport
CLX:6338	GO:0070941	0.00412512	biological_process	eisosome assembly
CLX:6335	GO:0006750	0.175182	biological_process	glutathione biosynthetic process
CLX:6336	GO:0008053	0.176725	biological_process	mitochondrial fusion
CLX:6578	GO:0015937	0.0986392	biological_process	coenzyme A biosynthetic process
CLX:6339	GO:0000435	0.175111	biological_process	positive regulation of transcription from RNA polymerase II promoter by galactose
CLX:6340	GO:0006730	0.0689239	biological_process	one-carbon metabolic process
CLX:6582	GO:0044154	0.176543	biological_process	histone H3-K14 acetylation
CLX:6341	GO:1903664	0.0074474	biological_process	regulation of asexual reproduction
CLX:6583	GO:0070130	0.175268	biological_process	negative regulation of mitochondrial translation
CLX:6580	GO:0022403	0.0324861	biological_process	cell cycle phase
CLX:6581	GO:0019655	0.146803	biological_process	glycolytic fermentation to ethanol
CLX:6102	GO:0031335	0.292935	biological_process	regulation of sulfur amino acid metabolic process
CLX:6344	GO:0031591	0.146032	biological_process	wybutosine biosynthetic process
CLX:6586	GO:0010845	0.181361	biological_process	positive regulation of reciprocal meiotic recombination
CLX:6103	GO:0002666	0.438906	biological_process	positive regulation of T cell tolerance induction
CLX:6345	GO:0048315	0.0184609	biological_process	conidium formation
CLX:6587	GO:0036258	0.14627	biological_process	multivesicular body assembly
CLX:6100	GO:0072697	0.0013617	biological_process	protein localization to cell cortex
CLX:6342	GO:0007029	0.00563027	biological_process	endoplasmic reticulum organization
CLX:6343	GO:0006986	0.125231	biological_process	response to unfolded protein
CLX:5901	GO:1900619	0.00902252	biological_process	acetate ester metabolic process
CLX:5902	GO:0034497	0.126829	biological_process	protein localization to pre-autophagosomal structure
CLX:5900	GO:0046356	0.438647	biological_process	acetyl-CoA catabolic process
CLX:5905	GO:0030474	0.073619	biological_process	spindle pole body duplication
CLX:5906	GO:0044117	0.00416945	biological_process	growth of symbiont in host
CLX:5903	GO:0000032	0.0503076	biological_process	cell wall mannoprotein biosynthetic process
CLX:5904	GO:0033615	0.0797158	biological_process	mitochondrial proton-transporting ATP synthase complex assembly
CLX:5909	GO:0000916	0.125681	biological_process	actomyosin contractile ring contraction
CLX:5907	GO:0016998	0.00209429	biological_process	cell wall macromolecule catabolic process
CLX:5908	GO:0034643	0.00227929	biological_process	establishment of mitochondrion localization, microtubule-mediated
CLX:7063	GO:0008150	0.408209	biological_process	biological_process
CLX:6190	GO:1900749	0.437902	biological_process	(R)-carnitine transport
CLX:6193	GO:2001255	0.218856	biological_process	positive regulation of histone H3-K36 trimethylation
CLX:6194	GO:0007021	0.0880459	biological_process	tubulin complex assembly
CLX:6191	GO:0034721	0.293752	biological_process	histone H3-K4 demethylation, trimethyl-H3-K4-specific
CLX:6192	GO:0050850	0.145987	biological_process	positive regulation of calcium-mediated signaling
CLX:6197	GO:0042274	0.0598657	biological_process	ribosomal small subunit biogenesis
CLX:6198	GO:0044786	0.00193435	biological_process	cell cycle DNA replication
CLX:6195	GO:0036170	0.00616724	biological_process	filamentous growth of a population of unicellular organisms in response to starvation
CLX:6196	GO:0002833	0.00192105	biological_process	positive regulation of response to biotic stimulus
CLX:6199	GO:0006356	0.00157349	biological_process	regulation of transcription from RNA polymerase I promoter
CLX:6171	GO:0001407	0.219907	biological_process	glycerophosphodiester transport
CLX:6172	GO:0043137	0.126195	biological_process	DNA replication, removal of RNA primer
CLX:6170	GO:0051091	0.29372	biological_process	positive regulation of sequence-specific DNA binding transcription factor activity
CLX:6175	GO:0019418	0.00771803	biological_process	sulfide oxidation
CLX:6176	GO:0006642	0.22165	biological_process	triglyceride mobilization
CLX:6173	GO:0006847	0.438763	biological_process	plasma membrane acetate transport
CLX:6174	GO:0006836	0.00549065	biological_process	neurotransmitter transport
CLX:6179	GO:0010378	0.291976	biological_process	temperature compensation of the circadian clock
CLX:6177	GO:0000750	0.0400157	biological_process	pheromone-dependent signal transduction involved in conjugation with cellular fusion
CLX:6178	GO:0000289	0.0977425	biological_process	nuclear-transcribed mRNA poly(A) tail shortening
CLX:6183	GO:0071451	0.293631	biological_process	cellular response to superoxide
CLX:6180	GO:0006662	0.150472	biological_process	glycerol ether metabolic process
CLX:6181	GO:0070987	0.0977713	biological_process	error-free translesion synthesis
CLX:6186	GO:2001108	0.0026575	biological_process	positive regulation of Rho guanyl-nucleotide exchange factor activity
CLX:6187	GO:0071461	0.00910995	biological_process	cellular response to redox state
CLX:6185	GO:0030953	0.437773	biological_process	astral microtubule organization
CLX:6188	GO:0044403	0.292184	biological_process	symbiosis, encompassing mutualism through parasitism
CLX:6189	GO:0071921	0.00160847	biological_process	cohesin localization to chromatin
CLX:5732	GO:0007050	0.00277709	biological_process	cell cycle arrest
CLX:5974	GO:0071562	0.00267599	biological_process	nucleus-vacuole junction assembly
CLX:6821	GO:0042784	0.073269	biological_process	active evasion of host immune response via regulation of host complement system
CLX:5733	GO:0006043	0.21879	biological_process	glucosamine catabolic process
CLX:5975	GO:0006362	0.125551	biological_process	transcription elongation from RNA polymerase I promoter
CLX:5730	GO:0015809	0.00120003	biological_process	arginine transport
CLX:5972	GO:0008655	0.110283	biological_process	pyrimidine-containing compound salvage
CLX:5731	GO:1900189	0.0275492	biological_process	positive regulation of cell adhesion involved in single-species biofilm formation
CLX:5973	GO:0043065	0.126076	biological_process	positive regulation of apoptotic process
CLX:5736	GO:0017126	0.438648	biological_process	nucleologenesis
CLX:5978	GO:0090630	0.292626	biological_process	activation of GTPase activity
CLX:5737	GO:0006614	0.0876359	biological_process	SRP-dependent cotranslational protein targeting to membrane
CLX:5979	GO:0015786	0.219236	biological_process	UDP-glucose transport
CLX:6826	GO:0009188	0.061003	biological_process	ribonucleoside diphosphate biosynthetic process
CLX:5734	GO:0019755	0.00358548	biological_process	one-carbon compound transport
CLX:5976	GO:1903829	0.00228247	biological_process	positive regulation of cellular protein localization
CLX:5735	GO:2000600	0.438217	biological_process	positive regulation of cyclin catabolic process
CLX:5977	GO:0010961	0.438131	biological_process	cellular magnesium ion homeostasis
CLX:6829	GO:0070389	0.068358	biological_process	chaperone cofactor-dependent protein refolding
CLX:5738	GO:1902281	0.437524	biological_process	negative regulation of ATP-dependent RNA helicase activity
CLX:5739	GO:0006452	0.175188	biological_process	translational frameshifting
CLX:5981	GO:0000349	0.0804481	biological_process	generation of catalytic spliceosome for first transesterification step
CLX:5740	GO:0031116	0.0977377	biological_process	positive regulation of microtubule polymerization
CLX:5982	GO:0006556	0.291861	biological_process	S-adenosylmethionine biosynthetic process
CLX:5743	GO:2001196	0.437904	biological_process	positive regulation of lysine biosynthetic process via alpha-aminoadipate and saccharopine
CLX:6832	GO:0051258	0.0309192	biological_process	protein polymerization
CLX:5744	GO:0019558	0.437794	biological_process	histidine catabolic process to 2-oxoglutarate
CLX:5986	GO:0097237	0.00216062	biological_process	cellular response to toxic substance
CLX:6833	GO:0015914	0.0369203	biological_process	phospholipid transport
CLX:5741	GO:0097428	0.292146	biological_process	protein maturation by iron-sulfur cluster transfer
CLX:5983	GO:0000290	0.0980019	biological_process	deadenylation-dependent decapping of nuclear-transcribed mRNA
CLX:6830	GO:0006167	0.0532868	biological_process	AMP biosynthetic process
CLX:5742	GO:0030846	0.10955	biological_process	termination of RNA polymerase II transcription, poly(A)-coupled
CLX:5984	GO:0071586	0.293331	biological_process	CAAX-box protein processing
CLX:6831	GO:0000730	0.0522517	biological_process	DNA recombinase assembly
CLX:5747	GO:0044030	0.1258	biological_process	regulation of DNA methylation
CLX:5989	GO:0034314	0.111537	biological_process	Arp2/3 complex-mediated actin nucleation
CLX:5748	GO:1900399	0.437621	biological_process	positive regulation of pyrimidine nucleotide biosynthetic process
CLX:6837	GO:0034553	0.0631441	biological_process	mitochondrial respiratory chain complex II assembly
CLX:5745	GO:0000466	0.0557443	biological_process	maturation of 5.8S rRNA from tricistronic rRNA transcript (SSU-rRNA, 5.8S rRNA, LSU-rRNA)
CLX:5987	GO:0010509	0.438262	biological_process	polyamine homeostasis
CLX:5988	GO:0019358	0.125278	biological_process	nicotinate nucleotide salvage
CLX:6835	GO:0051606	0.05939	biological_process	detection of stimulus
CLX:5749	GO:0000463	0.0340981	biological_process	maturation of LSU-rRNA from tricistronic rRNA transcript (SSU-rRNA, 5.8S rRNA, LSU-rRNA)
CLX:6838	GO:0010045	0.0634218	biological_process	response to nickel cation
CLX:5750	GO:1900208	0.438126	biological_process	regulation of cardiolipin metabolic process
CLX:5992	GO:0045046	0.292762	biological_process	protein import into peroxisome membrane
CLX:5751	GO:0097271	0.147007	biological_process	protein localization to bud neck
CLX:5993	GO:0016095	0.437855	biological_process	polyprenol catabolic process
CLX:6840	GO:0033683	0.000823981	biological_process	nucleotide-excision repair, DNA incision
CLX:5990	GO:0061509	0.437997	biological_process	asymmetric protein localization to old mitotic spindle pole body
CLX:5991	GO:0006506	0.0382367	biological_process	GPI anchor biosynthetic process
CLX:5952	GO:0060303	0.293547	biological_process	regulation of nucleosome density
CLX:5711	GO:0034412	0.440276	biological_process	ascospore wall beta-glucan biosynthetic process
CLX:6800	GO:0042883	0.0798279	biological_process	cysteine transport
CLX:5950	GO:0006617	0.438676	biological_process	SRP-dependent cotranslational protein targeting to membrane, signal sequence recognition
CLX:5951	GO:0042994	0.439128	biological_process	cytoplasmic sequestering of transcription factor
CLX:5714	GO:0000073	0.222794	biological_process	spindle pole body separation
CLX:5956	GO:0006592	0.292115	biological_process	ornithine biosynthetic process
CLX:5957	GO:0072671	0.21907	biological_process	mitochondria-associated ubiquitin-dependent protein catabolic process
CLX:6804	GO:0071028	0.06271	biological_process	nuclear mRNA surveillance
CLX:5712	GO:0019679	0.438476	biological_process	propionate metabolic process, methylcitrate cycle
CLX:5954	GO:1902416	0.00119391	biological_process	positive regulation of mRNA binding
CLX:6801	GO:0071468	0.072216	biological_process	cellular response to acidic pH
CLX:5713	GO:0019747	0.00235179	biological_process	regulation of isoprenoid metabolic process
CLX:5955	GO:0044109	0.00122112	biological_process	cellular alcohol catabolic process
CLX:5718	GO:0070150	0.438017	biological_process	mitochondrial glycyl-tRNA aminoacylation
CLX:6807	GO:0034032	0.0518509	biological_process	purine nucleoside bisphosphate metabolic process
CLX:5719	GO:0007089	0.097287	biological_process	traversing start control point of mitotic cell cycle
CLX:5716	GO:0030448	0.0117282	biological_process	hyphal growth
CLX:5958	GO:0030472	0.048951	biological_process	mitotic spindle organization in nucleus
CLX:6805	GO:0051715	0.0718416	biological_process	cytolysis in other organism
CLX:5717	GO:0019631	0.219721	biological_process	quinate catabolic process
CLX:5959	GO:0009107	0.220259	biological_process	lipoate biosynthetic process
CLX:6806	GO:0019319	0.039725	biological_process	hexose biosynthetic process
CLX:5960	GO:0046021	0.00190252	biological_process	regulation of transcription from RNA polymerase II promoter, mitotic
CLX:5721	GO:0006537	0.0976782	biological_process	glutamate biosynthetic process
CLX:5963	GO:0051666	0.00280472	biological_process	actin cortical patch localization
CLX:6810	GO:0031134	0.0479699	biological_process	sister chromatid biorientation
CLX:5722	GO:0006891	0.00138191	biological_process	intra-Golgi vesicle-mediated transport
CLX:5964	GO:0055091	0.219372	biological_process	phospholipid homeostasis
CLX:5961	GO:0090452	0.437735	biological_process	lithium ion import
CLX:5720	GO:0071585	0.001254	biological_process	detoxification of cadmium ion
CLX:5962	GO:0045454	0.0363428	biological_process	cell redox homeostasis
CLX:5967	GO:0006741	0.292198	biological_process	NADP biosynthetic process
CLX:5726	GO:0052256	0.001525	biological_process	modulation by organism of inflammatory response of other organism involved in symbiotic interaction
CLX:5968	GO:0071805	0.00611708	biological_process	potassium ion transmembrane transport
CLX:6815	GO:0006233	0.0732846	biological_process	dTDP biosynthetic process
CLX:5723	GO:0043689	0.00310933	biological_process	cell-cell adhesion involved in flocculation
CLX:5965	GO:0000715	0.21949	biological_process	nucleotide-excision repair, DNA damage recognition
CLX:6812	GO:0031460	0.0808743	biological_process	glycine betaine transport
CLX:5724	GO:0006864	0.437663	biological_process	pyrimidine nucleotide transport
CLX:5966	GO:0071229	0.00217657	biological_process	cellular response to acid chemical
CLX:6813	GO:1902906	0.0699393	biological_process	proteasome storage granule assembly
CLX:5729	GO:0042797	0.0470239	biological_process	tRNA transcription from RNA polymerase III promoter
CLX:6819	GO:0000187	0.13171	biological_process	activation of MAPK activity
CLX:5727	GO:1900461	0.049104	biological_process	positive regulation of pseudohyphal growth by positive regulation of transcription from RNA polymerase II promoter
CLX:5969	GO:0030466	0.0207568	biological_process	chromatin silencing at silent mating-type cassette
CLX:6816	GO:0046838	0.0655277	biological_process	phosphorylated carbohydrate dephosphorylation
CLX:5728	GO:0044114	0.00363822	biological_process	development of symbiont in host
CLX:5970	GO:0006676	0.437728	biological_process	mannosyl diphosphorylinositol ceramide metabolic process
CLX:5971	GO:0015851	0.00255236	biological_process	nucleobase transport
CLX:5930	GO:0098501	0.0044264	biological_process	polynucleotide dephosphorylation
CLX:5931	GO:0002181	0.0230204	biological_process	cytoplasmic translation
CLX:5934	GO:0030476	0.0279093	biological_process	ascospore wall assembly
CLX:5935	GO:0006099	0.0564923	biological_process	tricarboxylic acid cycle
CLX:5932	GO:0048250	0.438306	biological_process	mitochondrial iron ion transport
CLX:5933	GO:0034337	0.00364428	biological_process	RNA folding
CLX:5938	GO:0000717	0.437602	biological_process	nucleotide-excision repair, DNA duplex unwinding
CLX:5939	GO:0045141	0.219709	biological_process	meiotic telomere clustering
CLX:5936	GO:0006335	0.146025	biological_process	DNA replication-dependent nucleosome assembly
CLX:5937	GO:0035551	0.292828	biological_process	protein initiator methionine removal involved in protein maturation
CLX:5941	GO:0034964	0.00188172	biological_process	box H/ACA snoRNA processing
CLX:5942	GO:0051454	0.437626	biological_process	intracellular pH elevation
CLX:5940	GO:0000082	0.0392264	biological_process	G1/S transition of mitotic cell cycle
CLX:5703	GO:0006542	0.292262	biological_process	glutamine biosynthetic process
CLX:5945	GO:0000462	0.020977	biological_process	maturation of SSU-rRNA from tricistronic rRNA transcript (SSU-rRNA, 5.8S rRNA, LSU-rRNA)
CLX:5704	GO:0031087	0.146613	biological_process	deadenylation-independent decapping of nuclear-transcribed mRNA
CLX:5946	GO:0070869	0.21878	biological_process	heterochromatin assembly involved in chromatin silencing
CLX:5701	GO:0046115	0.29174	biological_process	guanosine catabolic process
CLX:5943	GO:0030800	0.0022842	biological_process	negative regulation of cyclic nucleotide metabolic process
CLX:5702	GO:0046209	0.00574934	biological_process	nitric oxide metabolic process
CLX:5944	GO:0005980	0.219154	biological_process	glycogen catabolic process
CLX:5707	GO:0034965	0.109538	biological_process	intronic box C/D snoRNA processing
CLX:5949	GO:0035024	0.145879	biological_process	negative regulation of Rho protein signal transduction
CLX:5708	GO:0034356	0.177113	biological_process	NAD biosynthesis via nicotinamide riboside salvage pathway
CLX:5705	GO:0007094	0.0438354	biological_process	mitotic spindle assembly checkpoint
CLX:5947	GO:0010458	0.00213253	biological_process	exit from mitosis
CLX:5706	GO:0035146	0.439087	biological_process	tube fusion
CLX:5948	GO:0031119	0.175873	biological_process	tRNA pseudouridine synthesis
CLX:5709	GO:0045332	0.0890575	biological_process	phospholipid translocation
CLX:5912	GO:0051439	0.00170148	biological_process	regulation of ubiquitin-protein ligase activity involved in mitotic cell cycle
CLX:5913	GO:0001113	0.146061	biological_process	transcriptional open complex formation at RNA polymerase II promoter
CLX:5910	GO:0031048	0.438044	biological_process	chromatin silencing by small RNA
CLX:5911	GO:0019265	0.438013	biological_process	glycine biosynthetic process, by transamination of glyoxylate
CLX:5916	GO:0006433	0.218985	biological_process	prolyl-tRNA aminoacylation
CLX:5917	GO:0006273	0.00220651	biological_process	lagging strand elongation
CLX:5914	GO:0010032	0.291835	biological_process	meiotic chromosome condensation
CLX:5915	GO:0072318	0.437755	biological_process	clathrin coat disassembly
CLX:5918	GO:0048255	0.219871	biological_process	mRNA stabilization
CLX:5919	GO:0090423	0.00775586	biological_process	phytochelatin-metal complex formation
CLX:5920	GO:0030518	0.438143	biological_process	intracellular steroid hormone receptor signaling pathway
CLX:5923	GO:0071629	0.00602982	biological_process	cytoplasm-associated proteasomal ubiquitin-dependent protein catabolic process
CLX:5924	GO:0006888	0.0142166	biological_process	ER to Golgi vesicle-mediated transport
CLX:5921	GO:0097064	0.293904	biological_process	ncRNA export from nucleus
CLX:5922	GO:0043419	0.00313313	biological_process	urea catabolic process
CLX:5927	GO:2000377	0.295245	biological_process	regulation of reactive oxygen species metabolic process
CLX:5928	GO:0000448	0.219011	biological_process	cleavage in ITS2 between 5.8S rRNA and LSU-rRNA of tricistronic rRNA transcript (SSU-rRNA, 5.8S rRNA, LSU-rRNA)
CLX:5925	GO:0042761	0.439371	biological_process	very long-chain fatty acid biosynthetic process
CLX:5926	GO:0032187	0.438904	biological_process	actomyosin contractile ring localization
CLX:5929	GO:0006267	0.0424496	biological_process	pre-replicative complex assembly involved in nuclear cell cycle DNA replication
CLX:6425	GO:0001408	0.293807	biological_process	guanine nucleotide transport
CLX:6667	GO:0006382	0.00154647	biological_process	adenosine to inosine editing
CLX:6668	GO:0045762	0.125481	biological_process	positive regulation of adenylate cyclase activity
CLX:6423	GO:0006564	0.175693	biological_process	L-serine biosynthetic process
CLX:6665	GO:0045905	0.146831	biological_process	positive regulation of translational termination
CLX:6424	GO:0061414	0.175985	biological_process	positive regulation of transcription from RNA polymerase II promoter by a nonfermentable carbon source
CLX:6666	GO:0072353	0.11677	biological_process	cellular age-dependent response to reactive oxygen species
CLX:6427	GO:0032878	0.00675052	biological_process	regulation of establishment or maintenance of cell polarity
CLX:6669	GO:0031115	0.125646	biological_process	negative regulation of microtubule polymerization
CLX:6670	GO:0001015	0.08987	biological_process	snoRNA transcription from an RNA polymerase II promoter
CLX:6671	GO:0034033	0.073107	biological_process	purine nucleoside bisphosphate biosynthetic process
CLX:6432	GO:0051519	0.0417746	biological_process	activation of bipolar cell growth
CLX:6674	GO:0006306	0.0877719	biological_process	DNA methylation
CLX:6675	GO:0019344	0.0786958	biological_process	cysteine biosynthetic process
CLX:6430	GO:1902269	0.295513	biological_process	positive regulation of polyamine transmembrane transport
CLX:6672	GO:0046081	0.125218	biological_process	dUTP catabolic process
CLX:6431	GO:0015673	0.00267557	biological_process	silver ion transport
CLX:6673	GO:1901381	0.125032	biological_process	positive regulation of potassium ion transmembrane transport
CLX:6436	GO:0006791	0.313611	biological_process	sulfur utilization
CLX:6678	GO:0035196	0.128596	biological_process	production of miRNAs involved in gene silencing by miRNA
CLX:6437	GO:0005985	0.0999168	biological_process	sucrose metabolic process
CLX:6679	GO:0009435	0.0498694	biological_process	NAD biosynthetic process
CLX:6434	GO:0018065	0.00157614	biological_process	protein-cofactor linkage
CLX:6677	GO:0007130	0.0638329	biological_process	synaptonemal complex assembly
CLX:6438	GO:0006657	0.218822	biological_process	CDP-choline pathway
CLX:6439	GO:0006122	0.080073	biological_process	mitochondrial electron transport, ubiquinol to cytochrome c
CLX:6440	GO:0006808	0.00745122	biological_process	regulation of nitrogen utilization
CLX:6682	GO:0034030	0.0726093	biological_process	ribonucleoside bisphosphate biosynthetic process
CLX:6680	GO:0001319	0.109744	biological_process	inheritance of oxidatively modified proteins involved in replicative cell aging
CLX:6201	GO:1902930	0.00288988	biological_process	regulation of alcohol biosynthetic process
CLX:6443	GO:0006975	0.00602982	biological_process	DNA damage induced protein phosphorylation
CLX:6685	GO:0008612	0.00771803	biological_process	peptidyl-lysine modification to peptidyl-hypusine
CLX:6202	GO:0006384	0.097435	biological_process	transcription initiation from RNA polymerase III promoter
CLX:6444	GO:0071894	0.175489	biological_process	histone H2B conserved C-terminal lysine ubiquitination
CLX:6686	GO:0001897	0.12611	biological_process	cytolysis by symbiont of host cells
CLX:6683	GO:2000258	0.100008	biological_process	negative regulation of protein activation cascade
CLX:6200	GO:0031990	0.00602982	biological_process	mRNA export from nucleus in response to heat stress
CLX:6442	GO:1990145	0.177033	biological_process	maintenance of translational fidelity
CLX:6684	GO:0006490	0.0776045	biological_process	oligosaccharide-lipid intermediate biosynthetic process
CLX:5798	GO:0007131	0.0288785	biological_process	reciprocal meiotic recombination
CLX:6403	GO:0046436	0.292356	biological_process	D-alanine metabolic process
CLX:6645	GO:0070458	0.150044	biological_process	cellular detoxification of nitrogen compound
CLX:5799	GO:0015744	0.00292538	biological_process	succinate transport
CLX:6404	GO:0006481	0.184023	biological_process	C-terminal protein methylation
CLX:6646	GO:0031388	0.147398	biological_process	organic acid phosphorylation
CLX:5796	GO:0016973	0.0335452	biological_process	poly(A)+ mRNA export from nucleus
CLX:6401	GO:0046168	0.218915	biological_process	glycerol-3-phosphate catabolic process
CLX:6402	GO:0006624	0.0990392	biological_process	vacuolar protein processing
CLX:6407	GO:0071631	0.0077585	biological_process	mating pheromone secretion involved in conjugation with cellular fusion
CLX:6649	GO:0051601	0.0975715	biological_process	exocyst localization
CLX:6408	GO:0007129	0.0017548	biological_process	synapsis
CLX:6405	GO:0030026	0.0881149	biological_process	cellular manganese ion homeostasis
CLX:6647	GO:0015741	0.0019319	biological_process	fumarate transport
CLX:6406	GO:0030416	0.00159201	biological_process	methylamine metabolic process
CLX:6648	GO:0035246	0.145884	biological_process	peptidyl-arginine N-methylation
CLX:6409	GO:0018345	0.0980367	biological_process	protein palmitoylation
CLX:6890	GO:1900233	0.0606475	biological_process	positive regulation of single-species biofilm formation on inanimate substrate
CLX:6891	GO:0044364	0.0388516	biological_process	disruption of cells of other organism
CLX:6410	GO:0000747	0.0649111	biological_process	conjugation with cellular fusion
CLX:6652	GO:0072670	0.14919	biological_process	mitochondrial tRNA threonylcarbamoyladenosine modification
CLX:6894	GO:1903318	0.0389277	biological_process	negative regulation of protein maturation
CLX:6411	GO:0034085	0.00434576	biological_process	establishment of sister chromatid cohesion
CLX:6653	GO:0090419	0.148707	biological_process	negative regulation of transcription involved in G2/M transition of mitotic cell cycle
CLX:6892	GO:0044805	0.0572035	biological_process	late nucleophagy
CLX:6893	GO:0072462	0.0427166	biological_process	signal transduction involved in meiotic recombination checkpoint
CLX:6414	GO:0042790	0.054809	biological_process	transcription of nuclear large rRNA transcript from RNA polymerase I promoter
CLX:6656	GO:0071033	0.0800487	biological_process	nuclear retention of pre-mRNA at the site of transcription
CLX:6415	GO:0000710	0.00166309	biological_process	meiotic mismatch repair
CLX:6657	GO:0006672	0.0904545	biological_process	ceramide metabolic process
CLX:6412	GO:0051457	0.175641	biological_process	maintenance of protein location in nucleus
CLX:6413	GO:0000001	0.0519585	biological_process	mitochondrion inheritance
CLX:6655	GO:0090110	0.12542	biological_process	cargo loading into COPII-coated vesicle
CLX:6418	GO:0034982	0.115791	biological_process	mitochondrial protein processing
CLX:6419	GO:0060188	0.175247	biological_process	regulation of protein desumoylation
CLX:6416	GO:0007120	0.0813871	biological_process	axial cellular bud site selection
CLX:6658	GO:0016584	0.0529934	biological_process	nucleosome positioning
CLX:6417	GO:0009409	0.00258909	biological_process	response to cold
CLX:6660	GO:0071165	0.147738	biological_process	GINS complex assembly
CLX:6663	GO:0019856	0.0658509	biological_process	pyrimidine nucleobase biosynthetic process
CLX:6422	GO:0015880	0.291897	biological_process	coenzyme A transport
CLX:6664	GO:0006998	0.0694939	biological_process	nuclear envelope organization
CLX:6661	GO:0031292	0.112081	biological_process	gene conversion at mating-type locus, DNA double-strand break processing
CLX:6662	GO:0051090	0.0646396	biological_process	regulation of sequence-specific DNA binding transcription factor activity
CLX:5776	GO:0019509	0.145918	biological_process	L-methionine biosynthetic process from methylthioadenosine
CLX:6623	GO:0006784	0.125185	biological_process	heme a biosynthetic process
CLX:6865	GO:0008298	0.0374177	biological_process	intracellular mRNA localization
CLX:5777	GO:0001927	0.176185	biological_process	exocyst assembly
CLX:5774	GO:1900464	0.439585	biological_process	negative regulation of cellular hyperosmotic salinity response by negative regulation of transcription from RNA polymerase II promoter
CLX:6621	GO:0010524	0.146324	biological_process	positive regulation of calcium ion transport into cytosol
CLX:5775	GO:0015991	0.0556895	biological_process	ATP hydrolysis coupled proton transport
CLX:6622	GO:0009089	0.181956	biological_process	lysine biosynthetic process via diaminopimelate
CLX:6627	GO:0001111	0.175398	biological_process	promoter clearance from RNA polymerase II promoter
CLX:6628	GO:0051728	0.177126	biological_process	cell cycle switching, mitotic to meiotic cell cycle
CLX:5778	GO:0050779	0.00181952	biological_process	RNA destabilization
CLX:6625	GO:0071032	0.00404625	biological_process	nuclear mRNA surveillance of mRNP export
CLX:5779	GO:0006654	0.292543	biological_process	phosphatidic acid biosynthetic process
CLX:6626	GO:0046856	0.0877219	biological_process	phosphatidylinositol dephosphorylation
CLX:6868	GO:0009191	0.0459054	biological_process	ribonucleoside diphosphate catabolic process
CLX:6629	GO:0006217	0.175149	biological_process	deoxycytidine catabolic process
CLX:5780	GO:0016926	0.00165965	biological_process	protein desumoylation
CLX:5783	GO:0018002	0.438	biological_process	N-terminal peptidyl-glutamic acid acetylation
CLX:6630	GO:0046417	0.19262	biological_process	chorismate metabolic process
CLX:6872	GO:0060147	0.0491385	biological_process	regulation of posttranscriptional gene silencing
CLX:6631	GO:0006172	0.175639	biological_process	ADP biosynthetic process
CLX:6873	GO:0009750	0.0496665	biological_process	response to fructose
CLX:5781	GO:1900423	0.437739	biological_process	positive regulation of mating type switching by positive regulation of transcription from RNA polymerase II promoter
CLX:5782	GO:0019521	0.00117202	biological_process	D-gluconate metabolic process
CLX:5787	GO:0000949	0.175107	biological_process	aromatic amino acid family catabolic process to alcohol via Ehrlich pathway
CLX:6634	GO:0010689	0.175417	biological_process	negative regulation of ribosomal protein gene transcription from RNA polymerase II promoter in response to chemical stimulus
CLX:5788	GO:0051455	0.126685	biological_process	attachment of spindle microtubules to kinetochore involved in homologous chromosome segregation
CLX:6635	GO:0071433	0.175919	biological_process	cell wall repair
CLX:5785	GO:0051255	0.00304794	biological_process	spindle midzone assembly
CLX:6632	GO:0019654	0.175272	biological_process	acetate fermentation
CLX:6874	GO:0046174	0.0752611	biological_process	polyol catabolic process
CLX:5786	GO:1902626	0.0981217	biological_process	assembly of large subunit precursor of preribosome
CLX:6633	GO:0019676	0.175076	biological_process	ammonia assimilation cycle
CLX:6639	GO:0006007	0.115444	biological_process	glucose catabolic process
CLX:5789	GO:0018342	0.0093495	biological_process	protein prenylation
CLX:5790	GO:0010768	0.437716	biological_process	negative regulation of transcription from RNA polymerase II promoter in response to UV-induced DNA damage
CLX:5794	GO:0034210	0.437794	biological_process	sterol deacetylation
CLX:6641	GO:0080009	0.110512	biological_process	mRNA methylation
CLX:6883	GO:0017004	0.0373759	biological_process	cytochrome complex assembly
CLX:5795	GO:0006501	0.127383	biological_process	C-terminal protein lipidation
CLX:6400	GO:2000785	0.175197	biological_process	regulation of autophagic vacuole assembly
CLX:6642	GO:0016242	0.101528	biological_process	negative regulation of macroautophagy
CLX:5792	GO:0036178	0.0140561	biological_process	filamentous growth of a population of unicellular organisms in response to neutral pH
CLX:6881	GO:0010720	0.0444664	biological_process	positive regulation of cell development
CLX:5793	GO:0002188	0.218844	biological_process	translation reinitiation
CLX:6640	GO:0031573	0.05324	biological_process	intra-S DNA damage checkpoint
CLX:6882	GO:0051123	0.0447623	biological_process	RNA polymerase II transcriptional preinitiation complex assembly
CLX:5754	GO:0070146	0.442961	biological_process	mitochondrial aspartyl-tRNA aminoacylation
CLX:5996	GO:0036168	0.002038	biological_process	filamentous growth of a population of unicellular organisms in response to heat
CLX:6601	GO:0033313	0.0789231	biological_process	meiotic cell cycle checkpoint
CLX:6843	GO:0048268	0.0590652	biological_process	clathrin coat assembly
CLX:5755	GO:0007059	0.0334711	biological_process	chromosome segregation
CLX:5997	GO:0048026	0.292614	biological_process	positive regulation of mRNA splicing, via spliceosome
CLX:6844	GO:0010731	0.0589634	biological_process	protein glutathionylation
CLX:5752	GO:0055092	0.00131101	biological_process	sterol homeostasis
CLX:5994	GO:0006269	0.220195	biological_process	DNA replication, synthesis of RNA primer
CLX:5753	GO:0020028	0.292623	biological_process	hemoglobin import
CLX:5995	GO:0061407	0.218791	biological_process	positive regulation of transcription from RNA polymerase II promoter in response to hydrogen peroxide
CLX:6600	GO:0034411	0.0025436	biological_process	cell wall (1->3)-beta-D-glucan biosynthetic process
CLX:6842	GO:0052155	0.0591475	biological_process	modulation by symbiont of host cell-mediated immune response
CLX:5758	GO:0071500	0.0025812	biological_process	cellular response to nitrosative stress
CLX:6847	GO:0000038	0.0547106	biological_process	very long-chain fatty acid metabolic process
CLX:5759	GO:0072477	0.00131065	biological_process	signal transduction involved in mitotic spindle checkpoint
CLX:5756	GO:0042275	0.291853	biological_process	error-free postreplication DNA repair
CLX:5998	GO:1900427	0.438321	biological_process	regulation of cellular response to oxidative stress by regulation of transcription from RNA polymerase II promoter
CLX:6603	GO:0001403	0.0220471	biological_process	invasive growth in response to glucose limitation
CLX:6845	GO:0031860	0.0488353	biological_process	telomeric 3' overhang formation
CLX:5757	GO:0042144	0.0286858	biological_process	vacuole fusion, non-autophagic
CLX:6604	GO:0071985	0.178563	biological_process	multivesicular body sorting pathway
CLX:6846	GO:0072741	0.000297647	biological_process	protein localization to cell division site
CLX:6609	GO:0048511	0.14827	biological_process	rhythmic process
CLX:6607	GO:0061428	0.17639	biological_process	negative regulation of transcription from RNA polymerase II promoter in response to hypoxia
CLX:6608	GO:0014070	0.00134532	biological_process	response to organic cyclic compound
CLX:5761	GO:0006178	0.437522	biological_process	guanine salvage
CLX:6850	GO:0070893	0.0545836	biological_process	transposon integration
CLX:5762	GO:0010978	0.00208594	biological_process	gene silencing involved in chronological cell aging
CLX:6851	GO:0009395	0.0456665	biological_process	phospholipid catabolic process
CLX:5760	GO:0048025	0.438317	biological_process	negative regulation of mRNA splicing, via spliceosome
CLX:5765	GO:0006843	0.292162	biological_process	mitochondrial citrate transport
CLX:6612	GO:0010388	0.12587	biological_process	cullin deneddylation
CLX:5766	GO:0030011	0.00178972	biological_process	maintenance of cell polarity
CLX:6613	GO:1900391	0.182054	biological_process	regulation of cAMP-mediated signaling by regulation of transcription from RNA polymerase II promoter
CLX:6855	GO:1990022	0.0491127	biological_process	RNA polymerase III complex localization to nucleus
CLX:5763	GO:0010390	0.291699	biological_process	histone monoubiquitination
CLX:6610	GO:0070787	0.0388488	biological_process	conidiophore development
CLX:6852	GO:0070485	0.0536344	biological_process	dehydro-D-arabinono-1,4-lactone biosynthetic process
CLX:5764	GO:0015976	0.0708292	biological_process	carbon utilization
CLX:6611	GO:0007323	0.00147745	biological_process	peptide pheromone maturation
CLX:6853	GO:0000951	0.0554061	biological_process	methionine catabolic process to 3-methylthiopropanol
CLX:5769	GO:0007004	0.0812718	biological_process	telomere maintenance via telomerase
CLX:6616	GO:0046196	0.175857	biological_process	4-nitrophenol catabolic process
CLX:6858	GO:0032055	0.0888139	biological_process	negative regulation of translation in response to stress
CLX:6859	GO:0006715	0.0524763	biological_process	farnesol biosynthetic process
CLX:5767	GO:0042391	0.00278469	biological_process	regulation of membrane potential
CLX:6614	GO:0035392	0.0982433	biological_process	maintenance of chromatin silencing at telomere
CLX:5768	GO:0006627	0.153515	biological_process	protein processing involved in protein targeting to mitochondrion
CLX:6615	GO:0000733	0.0750034	biological_process	DNA strand renaturation
CLX:6618	GO:0000709	0.00266698	biological_process	meiotic joint molecule formation
CLX:6619	GO:0051229	0.145903	biological_process	meiotic spindle disassembly
CLX:5772	GO:0009111	0.00409052	biological_process	vitamin catabolic process
CLX:6861	GO:0070588	0.0492446	biological_process	calcium ion transmembrane transport
CLX:5773	GO:0034247	0.175163	biological_process	snoRNA splicing
CLX:5770	GO:0007118	0.052036	biological_process	budding cell apical bud growth
CLX:5771	GO:0000480	0.0300335	biological_process	endonucleolytic cleavage in 5'-ETS of tricistronic rRNA transcript (SSU-rRNA, 5.8S rRNA, LSU-rRNA)
CLX:6029	GO:0070526	0.292448	biological_process	threonylcarbamoyladenosine biosynthetic process
CLX:6027	GO:0045048	0.146013	biological_process	protein insertion into ER membrane
CLX:6269	GO:0045574	0.293657	biological_process	sterigmatocystin catabolic process
CLX:6028	GO:0009231	0.111868	biological_process	riboflavin biosynthetic process
CLX:6270	GO:0042304	0.198864	biological_process	regulation of fatty acid biosynthetic process
CLX:6271	GO:0010124	0.292009	biological_process	phenylacetate catabolic process
CLX:6032	GO:0010452	0.437881	biological_process	histone H3-K36 methylation
CLX:6033	GO:0070550	0.146287	biological_process	rDNA condensation
CLX:6275	GO:0007124	0.0193556	biological_process	pseudohyphal growth
CLX:6030	GO:0006833	0.439885	biological_process	water transport
CLX:6031	GO:0032197	0.438798	biological_process	transposition, RNA-mediated
CLX:6273	GO:0018003	0.29219	biological_process	peptidyl-lysine N6-acetylation
CLX:6278	GO:0006491	0.125626	biological_process	N-glycan processing
CLX:6037	GO:0006337	0.0637172	biological_process	nucleosome disassembly
CLX:6034	GO:0060969	0.00134348	biological_process	negative regulation of gene silencing
CLX:6276	GO:0032078	0.292144	biological_process	negative regulation of endodeoxyribonuclease activity
CLX:6035	GO:1900240	0.439547	biological_process	negative regulation of phenotypic switching
CLX:6277	GO:0006855	0.0813739	biological_process	drug transmembrane transport
CLX:6038	GO:0034498	0.0884412	biological_process	early endosome to Golgi transport
CLX:6039	GO:0010621	0.438015	biological_process	negative regulation of transcription by transcription factor localization
CLX:6281	GO:0000105	0.0808297	biological_process	histidine biosynthetic process
CLX:6040	GO:0046618	0.00117806	biological_process	drug export
CLX:6282	GO:0007062	0.00226259	biological_process	sister chromatid cohesion
CLX:6280	GO:0015680	0.176867	biological_process	intracellular copper ion transport
CLX:6043	GO:0006042	0.43755	biological_process	glucosamine biosynthetic process
CLX:6285	GO:0015903	0.14607	biological_process	fluconazole transport
CLX:6044	GO:0044205	0.00576918	biological_process	'de novo' UMP biosynthetic process
CLX:6286	GO:1901678	0.0055488	biological_process	iron coordination entity transport
CLX:6041	GO:0006903	0.0165378	biological_process	vesicle targeting
CLX:6283	GO:0043162	0.125346	biological_process	ubiquitin-dependent protein catabolic process via the multivesicular body sorting pathway
CLX:6042	GO:0006023	0.00442118	biological_process	aminoglycan biosynthetic process
CLX:6284	GO:0075296	0.292559	biological_process	positive regulation of ascospore formation
CLX:6047	GO:2001307	0.00373114	biological_process	xanthone-containing compound biosynthetic process
CLX:6289	GO:0030970	0.00205348	biological_process	retrograde protein transport, ER to cytosol
CLX:6048	GO:0046713	0.438076	biological_process	borate transport
CLX:6045	GO:0045292	0.0986841	biological_process	mRNA cis splicing, via spliceosome
CLX:6287	GO:0008360	0.00150216	biological_process	regulation of cell shape
CLX:6046	GO:0060257	0.126529	biological_process	negative regulation of flocculation
CLX:6288	GO:0007095	0.175103	biological_process	mitotic G2 DNA damage checkpoint
CLX:6007	GO:0051096	0.437603	biological_process	positive regulation of helicase activity
CLX:6249	GO:0009079	0.00136494	biological_process	pyruvate family amino acid biosynthetic process
CLX:6008	GO:0032958	0.146763	biological_process	inositol phosphate biosynthetic process
CLX:6005	GO:0070409	0.00210963	biological_process	carbamoyl phosphate biosynthetic process
CLX:6247	GO:0032007	0.218887	biological_process	negative regulation of TOR signaling
CLX:6489	GO:0070124	0.146802	biological_process	mitochondrial translational initiation
CLX:6006	GO:0035753	0.109643	biological_process	maintenance of DNA trinucleotide repeats
CLX:6248	GO:0006797	0.00196368	biological_process	polyphosphate metabolic process
CLX:6009	GO:0019408	0.293015	biological_process	dolichol biosynthetic process
CLX:6491	GO:0043335	0.148843	biological_process	protein unfolding
CLX:6010	GO:0006388	0.17523	biological_process	tRNA splicing, via endonucleolytic cleavage and ligation
CLX:6252	GO:0007107	0.00155918	biological_process	membrane addition at site of cytokinesis
CLX:6494	GO:0035066	0.110465	biological_process	positive regulation of histone acetylation
CLX:6011	GO:0071276	0.109619	biological_process	cellular response to cadmium ion
CLX:6253	GO:0007329	0.110084	biological_process	positive regulation of transcription from RNA polymerase II promoter by pheromones
CLX:6495	GO:0006543	0.176471	biological_process	glutamine catabolic process
CLX:6250	GO:0000910	0.00435107	biological_process	cytokinesis
CLX:6492	GO:0030437	0.0140685	biological_process	ascospore formation
CLX:6251	GO:0006659	0.219748	biological_process	phosphatidylserine biosynthetic process
CLX:6014	GO:0071210	0.00180515	biological_process	protein insertion into membrane raft
CLX:6256	GO:0051093	0.00220029	biological_process	negative regulation of developmental process
CLX:6498	GO:0000245	0.0735999	biological_process	spliceosomal complex assembly
CLX:6015	GO:0035269	0.126151	biological_process	protein O-linked mannosylation
CLX:6257	GO:0000706	0.00215471	biological_process	meiotic DNA double-strand break processing
CLX:6012	GO:0032445	0.218796	biological_process	fructose import
CLX:6254	GO:0000736	0.22095	biological_process	double-strand break repair via single-strand annealing, removal of nonhomologous ends
CLX:6496	GO:0006379	0.033169	biological_process	mRNA cleavage
CLX:6013	GO:0015837	0.00255853	biological_process	amine transport
CLX:6255	GO:0048034	0.437682	biological_process	heme O biosynthetic process
CLX:6497	GO:0070899	0.175642	biological_process	mitochondrial tRNA wobble uridine modification
CLX:6018	GO:0046854	0.0877016	biological_process	phosphatidylinositol phosphorylation
CLX:6019	GO:0015671	0.151024	biological_process	oxygen transport
CLX:6016	GO:0071466	0.293914	biological_process	cellular response to xenobiotic stimulus
CLX:6258	GO:0019740	0.0679863	biological_process	nitrogen utilization
CLX:6017	GO:0090208	0.00234562	biological_process	positive regulation of triglyceride metabolic process
CLX:6259	GO:1900062	0.00415834	biological_process	regulation of replicative cell aging
CLX:6260	GO:0045721	0.0979497	biological_process	negative regulation of gluconeogenesis
CLX:6021	GO:0033567	0.29305	biological_process	DNA replication, Okazaki fragment processing
CLX:6263	GO:0070676	0.109938	biological_process	intralumenal vesicle formation
CLX:6264	GO:0006015	0.176243	biological_process	5-phosphoribose 1-diphosphate biosynthetic process
CLX:6261	GO:0034631	0.440419	biological_process	microtubule anchoring at spindle pole body
CLX:6020	GO:0006171	0.437613	biological_process	cAMP biosynthetic process
CLX:6262	GO:0070314	0.00432539	biological_process	G1 to G0 transition
CLX:6025	GO:0015729	0.438937	biological_process	oxaloacetate transport
CLX:6267	GO:0006740	0.438656	biological_process	NADPH regeneration
CLX:6026	GO:0000481	0.00190967	biological_process	maturation of 5S rRNA
CLX:6268	GO:0016562	0.00867947	biological_process	protein import into peroxisome matrix, receptor recycling
CLX:6023	GO:0048015	0.218817	biological_process	phosphatidylinositol-mediated signaling
CLX:6265	GO:0010514	0.292256	biological_process	induction of conjugation with cellular fusion
CLX:6024	GO:0070814	0.146829	biological_process	hydrogen sulfide biosynthetic process
CLX:6266	GO:0070086	0.00254238	biological_process	ubiquitin-dependent endocytosis
CLX:6227	GO:0042766	0.0797922	biological_process	nucleosome mobilization
CLX:6469	GO:0006876	0.218886	biological_process	cellular cadmium ion homeostasis
CLX:6228	GO:2000679	0.180012	biological_process	positive regulation of transcription regulatory region DNA binding
CLX:6225	GO:0042183	0.00145655	biological_process	formate catabolic process
CLX:6467	GO:0019427	0.176561	biological_process	acetyl-CoA biosynthetic process from acetate
CLX:6226	GO:0043967	0.0637426	biological_process	histone H4 acetylation
CLX:6468	GO:0002143	0.109418	biological_process	tRNA wobble position uridine thiolation
CLX:6229	GO:0042254	0.06884	biological_process	ribosome biogenesis
CLX:6230	GO:0033499	0.219103	biological_process	galactose catabolic process via UDP-galactose
CLX:6472	GO:0032258	0.0265505	biological_process	CVT pathway
CLX:6231	GO:0006867	0.44072	biological_process	asparagine transport
CLX:6473	GO:0036297	0.0883704	biological_process	interstrand cross-link repair
CLX:6470	GO:0072370	0.219703	biological_process	histone H2A-S121 phosphorylation
CLX:6471	GO:0006285	0.125968	biological_process	base-excision repair, AP site formation
CLX:6234	GO:0042769	0.440025	biological_process	DNA damage response, detection of DNA damage
CLX:6476	GO:0010606	0.230372	biological_process	positive regulation of cytoplasmic mRNA processing body assembly
CLX:6235	GO:1902859	0.00160081	biological_process	propionyl-CoA catabolic process
CLX:6477	GO:0042138	0.00319783	biological_process	meiotic DNA double-strand break formation
CLX:6474	GO:2000720	0.175157	biological_process	positive regulation of maintenance of mitotic sister chromatid cohesion, centromeric
CLX:6233	GO:0051195	0.00374868	biological_process	negative regulation of cofactor metabolic process
CLX:6475	GO:0042256	0.125084	biological_process	mature ribosome assembly
CLX:6238	GO:0035601	0.00138688	biological_process	protein deacylation
CLX:6239	GO:0035621	0.175495	biological_process	ER to Golgi ceramide transport
CLX:6236	GO:0043171	0.00155343	biological_process	peptide catabolic process
CLX:6478	GO:0015876	0.220582	biological_process	acetyl-CoA transport
CLX:6237	GO:0034462	0.292307	biological_process	small-subunit processome assembly
CLX:6479	GO:0015756	0.218843	biological_process	fucose transport
CLX:6480	GO:0036182	0.00294738	biological_process	asperthecin metabolic process
CLX:6241	GO:0070096	0.0886845	biological_process	mitochondrial outer membrane translocase complex assembly
CLX:6483	GO:0035336	0.00137271	biological_process	long-chain fatty-acyl-CoA metabolic process
CLX:6000	GO:1902353	0.00223707	biological_process	positive regulation of induction of conjugation with cellular fusion by negative regulation of transcription from RNA polymerase II promoter by pheromones
CLX:6242	GO:0016226	0.0387157	biological_process	iron-sulfur cluster assembly
CLX:6484	GO:0070584	0.177136	biological_process	mitochondrion morphogenesis
CLX:6481	GO:0060632	0.220142	biological_process	regulation of microtubule-based movement
CLX:6240	GO:0006817	0.00180834	biological_process	phosphate ion transport
CLX:6482	GO:0006048	0.175089	biological_process	UDP-N-acetylglucosamine biosynthetic process
CLX:6003	GO:0000046	0.293186	biological_process	autophagic vacuole fusion
CLX:6245	GO:0007038	0.437914	biological_process	endocytosed protein transport to vacuole
CLX:6487	GO:0072530	0.00157149	biological_process	purine-containing compound transmembrane transport
CLX:6004	GO:0061504	0.437668	biological_process	cyclic threonylcarbamoyladenosine biosynthetic process
CLX:6246	GO:0001896	0.0105595	biological_process	autolysis
CLX:6488	GO:0071031	0.177669	biological_process	nuclear mRNA surveillance of mRNA 3'-end processing
CLX:6001	GO:0000962	0.438316	biological_process	positive regulation of mitochondrial RNA catabolic process
CLX:6243	GO:0046281	0.292638	biological_process	cinnamic acid catabolic process
CLX:6485	GO:0008277	0.0011696	biological_process	regulation of G-protein coupled receptor protein signaling pathway
CLX:6002	GO:0061415	0.437637	biological_process	negative regulation of transcription from RNA polymerase II promoter by a nonfermentable carbon source
CLX:6244	GO:0042125	0.219935	biological_process	protein galactosylation
CLX:6205	GO:1901699	0.00218206	biological_process	cellular response to nitrogen compound
CLX:6447	GO:0006297	0.292841	biological_process	nucleotide-excision repair, DNA gap filling
CLX:6689	GO:0000061	0.125287	biological_process	protein import into nucleus, substrate release
CLX:6206	GO:0045821	0.291777	biological_process	positive regulation of glycolytic process
CLX:6448	GO:0071421	0.294784	biological_process	manganese ion transmembrane transport
CLX:6203	GO:0012501	0.048662	biological_process	programmed cell death
CLX:6445	GO:0000734	0.175058	biological_process	gene conversion at mating-type locus, DNA repair synthesis
CLX:6687	GO:0043111	0.109518	biological_process	replication fork arrest
CLX:6204	GO:0051697	0.439396	biological_process	protein delipidation
CLX:6446	GO:0015846	0.00256443	biological_process	polyamine transport
CLX:6688	GO:0000244	0.0875867	biological_process	spliceosomal tri-snRNP complex assembly
CLX:6209	GO:0034059	0.00124164	biological_process	response to anoxia
CLX:6207	GO:0009436	0.438093	biological_process	glyoxylate catabolic process
CLX:6449	GO:0032981	0.0631808	biological_process	mitochondrial respiratory chain complex I assembly
CLX:6208	GO:0006877	0.292239	biological_process	cellular cobalt ion homeostasis
CLX:6450	GO:0006597	0.219096	biological_process	spermine biosynthetic process
CLX:6692	GO:0009298	0.109661	biological_process	GDP-mannose biosynthetic process
CLX:6451	GO:1902406	0.292822	biological_process	mitotic actomyosin contractile ring maintenance
CLX:6693	GO:0019915	0.115309	biological_process	lipid storage
CLX:6691	GO:0006308	0.0788213	biological_process	DNA catabolic process
CLX:6212	GO:0006769	0.43902	biological_process	nicotinamide metabolic process
CLX:6454	GO:0031684	0.175802	biological_process	heterotrimeric G-protein complex cycle
CLX:6696	GO:0000083	0.063557	biological_process	regulation of transcription involved in G1/S transition of mitotic cell cycle
CLX:6213	GO:0019478	0.000649967	biological_process	D-amino acid catabolic process
CLX:6455	GO:0016117	0.219711	biological_process	carotenoid biosynthetic process
CLX:6697	GO:1900622	0.125688	biological_process	positive regulation of transcription from RNA polymerase II promoter by calcium-mediated signaling
CLX:6210	GO:0052002	0.439334	biological_process	metabolism by symbiont of substance in host
CLX:6452	GO:0007067	0.110831	biological_process	mitotic nuclear division
CLX:6694	GO:0000011	0.0341823	biological_process	vacuole inheritance
CLX:6453	GO:0019933	0.0732371	biological_process	cAMP-mediated signaling
CLX:6695	GO:0032120	0.0888241	biological_process	ascospore-type prospore membrane assembly
CLX:6216	GO:0009052	0.438071	biological_process	pentose-phosphate shunt, non-oxidative branch
CLX:6458	GO:0000161	0.11078	biological_process	MAPK cascade involved in osmosensory signaling pathway
CLX:6217	GO:0046938	0.125958	biological_process	phytochelatin biosynthetic process
CLX:6459	GO:0050777	0.162192	biological_process	negative regulation of immune response
CLX:6214	GO:0006033	0.292896	biological_process	chitin localization
CLX:6456	GO:0006235	0.220075	biological_process	dTTP biosynthetic process
CLX:6698	GO:0035948	0.0972816	biological_process	positive regulation of gluconeogenesis by positive regulation of transcription from RNA polymerase II promoter
CLX:6215	GO:0061586	0.438734	biological_process	positive regulation of transcription by transcription factor localization
CLX:6457	GO:0034086	0.00433942	biological_process	maintenance of sister chromatid cohesion
CLX:6699	GO:0070682	0.0592233	biological_process	proteasome regulatory particle assembly
CLX:6218	GO:0042493	0.00662349	biological_process	response to drug
CLX:6219	GO:0009081	0.00161702	biological_process	branched-chain amino acid metabolic process
CLX:6461	GO:0070462	0.218768	biological_process	plus-end specific microtubule depolymerization
CLX:6220	GO:0061091	0.00237081	biological_process	regulation of phospholipid translocation
CLX:6460	GO:0051017	0.00256985	biological_process	actin filament bundle assembly
CLX:6223	GO:0034975	0.0731329	biological_process	protein folding in endoplasmic reticulum
CLX:6465	GO:0006030	0.00342081	biological_process	chitin metabolic process
CLX:6224	GO:0043156	0.439326	biological_process	chromatin remodeling in response to cation stress
CLX:6466	GO:0036166	0.0494261	biological_process	phenotypic switching
CLX:6463	GO:0006620	0.097845	biological_process	posttranslational protein targeting to membrane
CLX:6222	GO:0015720	0.00214274	biological_process	allantoin transport
CLX:6464	GO:0006231	0.175098	biological_process	dTMP biosynthetic process
CLX:6090	GO:0009228	0.17656	biological_process	thiamine biosynthetic process
CLX:6091	GO:0006069	0.440143	biological_process	ethanol oxidation
CLX:6094	GO:0010499	0.0586213	biological_process	proteasomal ubiquitin-independent protein catabolic process
CLX:6095	GO:0006898	0.175165	biological_process	receptor-mediated endocytosis
CLX:6093	GO:0070317	0.0469648	biological_process	negative regulation of G0 to G1 transition
CLX:6098	GO:0006311	0.00319783	biological_process	meiotic gene conversion
CLX:6099	GO:0019510	0.437576	biological_process	S-adenosylhomocysteine catabolic process
CLX:6096	GO:0034396	0.292123	biological_process	negative regulation of transcription from RNA polymerase II promoter in response to iron
CLX:6097	GO:0000921	0.0737732	biological_process	septin ring assembly
CLX:6072	GO:0035786	0.220234	biological_process	protein complex oligomerization
CLX:6070	GO:0006883	0.437647	biological_process	cellular sodium ion homeostasis
CLX:6071	GO:0009272	0.0261752	biological_process	fungal-type cell wall biogenesis
CLX:6076	GO:0019464	0.291701	biological_process	glycine decarboxylation via glycine cleavage system
CLX:6077	GO:0032543	0.0454205	biological_process	mitochondrial translation
CLX:6074	GO:0045717	0.441155	biological_process	negative regulation of fatty acid biosynthetic process
CLX:6075	GO:0071495	0.00246763	biological_process	cellular response to endogenous stimulus
CLX:6078	GO:0044663	0.437885	biological_process	establishment or maintenance of cell type involved in phenotypic switching
CLX:6080	GO:0000753	0.00119233	biological_process	cell morphogenesis involved in conjugation with cellular fusion
CLX:6083	GO:0010255	0.175838	biological_process	glucose mediated signaling pathway
CLX:6084	GO:0052838	0.00763424	biological_process	thiazole metabolic process
CLX:6081	GO:0032456	0.14694	biological_process	endocytic recycling
CLX:6082	GO:0009102	0.125584	biological_process	biotin biosynthetic process
CLX:6087	GO:0034260	0.292561	biological_process	negative regulation of GTPase activity
CLX:6088	GO:0043707	0.439145	biological_process	cell adhesion involved in single-species biofilm formation in or on host organism
CLX:6085	GO:0071528	0.291802	biological_process	tRNA re-export from nucleus
CLX:6086	GO:2001038	0.00414963	biological_process	regulation of cellular response to drug
CLX:6089	GO:0097036	0.000980804	biological_process	regulation of plasma membrane sterol distribution
CLX:6049	GO:0015864	0.00171421	biological_process	pyrimidine nucleoside transport
CLX:6050	GO:0001766	0.291762	biological_process	membrane raft polarization
CLX:6292	GO:2000728	0.295098	biological_process	regulation of mRNA export from nucleus in response to heat stress
CLX:6051	GO:0006611	0.0641703	biological_process	protein export from nucleus
CLX:6293	GO:0034517	0.146404	biological_process	ribophagy
CLX:6290	GO:0034638	0.293512	biological_process	phosphatidylcholine catabolic process
CLX:6291	GO:0044410	0.292511	biological_process	entry into host through natural portals
CLX:6054	GO:0000055	0.0352999	biological_process	ribosomal large subunit export from nucleus
CLX:6296	GO:0001731	0.0884026	biological_process	formation of translation preinitiation complex
CLX:6055	GO:0097250	0.292826	biological_process	mitochondrial respiratory chain supercomplex assembly
CLX:6297	GO:0070198	0.292683	biological_process	protein localization to chromosome, telomeric region
CLX:6294	GO:0006610	0.00338729	biological_process	ribosomal protein import into nucleus
CLX:6053	GO:0033015	0.00295545	biological_process	tetrapyrrole catabolic process
CLX:6295	GO:0006383	0.0308418	biological_process	transcription from RNA polymerase III promoter
CLX:6058	GO:0022898	0.438087	biological_process	regulation of transmembrane transporter activity
CLX:6059	GO:0006882	0.0976453	biological_process	cellular zinc ion homeostasis
CLX:6298	GO:0019287	0.146281	biological_process	isopentenyl diphosphate biosynthetic process, mevalonate pathway
CLX:6057	GO:0030543	0.438745	biological_process	2-micrometer plasmid partitioning
CLX:6299	GO:0034499	0.293113	biological_process	late endosome to Golgi transport
CLX:6061	GO:0000022	0.00174617	biological_process	mitotic spindle elongation
CLX:6062	GO:0000321	0.146042	biological_process	re-entry into mitotic cell cycle after pheromone arrest
CLX:6060	GO:0000294	0.437806	biological_process	nuclear-transcribed mRNA catabolic process, endonucleolytic cleavage-dependent decay
CLX:6065	GO:2000397	0.437566	biological_process	positive regulation of ubiquitin-dependent endocytosis
CLX:6066	GO:0052301	0.00132945	biological_process	modulation by organism of defense-related calcium ion flux in other organism involved in symbiotic interaction
CLX:6063	GO:0000162	0.125878	biological_process	tryptophan biosynthetic process
CLX:6064	GO:0031204	0.0976736	biological_process	posttranslational protein targeting to membrane, translocation
CLX:6069	GO:0051304	0.00433426	biological_process	chromosome separation
CLX:6067	GO:0032516	0.292711	biological_process	positive regulation of phosphoprotein phosphatase activity
CLX:6068	GO:0045039	0.0801626	biological_process	protein import into mitochondrial inner membrane
CLX:5853	GO:0060195	0.176278	biological_process	negative regulation of antisense RNA transcription
CLX:6700	GO:0010134	0.137597	biological_process	sulfate assimilation via adenylyl sulfate reduction
CLX:5854	GO:0006878	0.0491202	biological_process	cellular copper ion homeostasis
CLX:6701	GO:0030497	0.0876348	biological_process	fatty acid elongation
CLX:5851	GO:0050821	0.0883802	biological_process	protein stabilization
CLX:6940	GO:0015074	0.0249796	biological_process	DNA integration
CLX:5852	GO:0070940	0.146791	biological_process	dephosphorylation of RNA polymerase II C-terminal domain
CLX:5857	GO:0010523	0.442129	biological_process	negative regulation of calcium ion transport into cytosol
CLX:6704	GO:0042821	0.125319	biological_process	pyridoxal biosynthetic process
CLX:5858	GO:0000433	0.0875522	biological_process	negative regulation of transcription from RNA polymerase II promoter by glucose
CLX:6705	GO:0031382	0.125627	biological_process	mating projection assembly
CLX:5855	GO:0043001	0.0734453	biological_process	Golgi to plasma membrane protein transport
CLX:6702	GO:0036294	0.061541	biological_process	cellular response to decreased oxygen levels
CLX:6944	GO:0009302	0.0229777	biological_process	snoRNA transcription
CLX:5856	GO:0006896	0.0410778	biological_process	Golgi to vacuole transport
CLX:6703	GO:0006828	0.113803	biological_process	manganese ion transport
CLX:6945	GO:0006690	0.0318806	biological_process	icosanoid metabolic process
CLX:6708	GO:0018063	0.110129	biological_process	cytochrome c-heme linkage
CLX:6709	GO:1990264	0.00135957	biological_process	peptidyl-tyrosine dephosphorylation involved in inactivation of protein kinase activity
CLX:5859	GO:0006284	0.0880315	biological_process	base-excision repair
CLX:6706	GO:0071310	0.00216992	biological_process	cellular response to organic substance
CLX:6948	GO:0071038	0.0406888	biological_process	nuclear polyadenylation-dependent tRNA catabolic process
CLX:6949	GO:0000470	0.028027	biological_process	maturation of LSU-rRNA
CLX:5860	GO:0000388	0.219239	biological_process	spliceosome conformational change to release U4 (or U4atac) and U1 (or U11)
CLX:5861	GO:0052379	0.00486436	biological_process	modulation by organism of entry into other organism via phagocytosis involved in symbiotic interaction
CLX:5864	GO:0007205	0.291936	biological_process	protein kinase C-activating G-protein coupled receptor signaling pathway
CLX:6711	GO:0000472	0.0238894	biological_process	endonucleolytic cleavage to generate mature 5'-end of SSU-rRNA from (SSU-rRNA, 5.8S rRNA, LSU-rRNA)
CLX:5865	GO:0033314	0.0796365	biological_process	mitotic DNA replication checkpoint
CLX:6712	GO:0008615	0.0895046	biological_process	pyridoxine biosynthetic process
CLX:5862	GO:1903316	0.00266762	biological_process	positive regulation of nitrogen cycle metabolic process
CLX:5863	GO:0006535	0.222117	biological_process	cysteine biosynthetic process from serine
CLX:5868	GO:0071042	0.00151892	biological_process	nuclear polyadenylation-dependent mRNA catabolic process
CLX:6957	GO:0046459	0.0232436	biological_process	short-chain fatty acid metabolic process
CLX:5869	GO:0071515	0.439489	biological_process	genetic imprinting at mating-type locus
CLX:6716	GO:0070135	0.00610209	biological_process	beta-1,2-oligomannoside metabolic process
CLX:5866	GO:0043066	0.147319	biological_process	negative regulation of apoptotic process
CLX:6713	GO:0046855	0.127568	biological_process	inositol phosphate dephosphorylation
CLX:5867	GO:0000196	0.00123458	biological_process	MAPK cascade involved in cell wall organization or biogenesis
CLX:6714	GO:0045736	0.109549	biological_process	negative regulation of cyclin-dependent protein serine/threonine kinase activity
CLX:6719	GO:0006904	0.059137	biological_process	vesicle docking involved in exocytosis
CLX:6717	GO:0051037	0.00158966	biological_process	regulation of transcription during meiosis
CLX:6959	GO:0042744	0.0290735	biological_process	hydrogen peroxide catabolic process
CLX:6718	GO:1990035	0.110226	biological_process	calcium ion import into cell
CLX:5871	GO:0006516	0.00405578	biological_process	glycoprotein catabolic process
CLX:5872	GO:0000768	0.00771803	biological_process	syncytium formation by plasma membrane fusion
CLX:5870	GO:0019430	0.29856	biological_process	removal of superoxide radicals
CLX:5831	GO:0032459	0.00164339	biological_process	regulation of protein oligomerization
CLX:5832	GO:0090158	0.175923	biological_process	endoplasmic reticulum membrane organization
CLX:5830	GO:2000235	0.00152945	biological_process	regulation of tRNA processing
CLX:5835	GO:0070843	0.292064	biological_process	misfolded protein transport
CLX:5836	GO:0030865	0.00167344	biological_process	cortical cytoskeleton organization
CLX:5833	GO:0000086	0.0387954	biological_process	G2/M transition of mitotic cell cycle
CLX:6922	GO:0036265	0.0304592	biological_process	RNA (guanine-N7)-methylation
CLX:5839	GO:1900241	0.0890529	biological_process	positive regulation of phenotypic switching
CLX:6928	GO:0006522	0.0278255	biological_process	alanine metabolic process
CLX:5837	GO:0070481	0.0975662	biological_process	nuclear-transcribed mRNA catabolic process, non-stop decay
CLX:5838	GO:0001197	0.445284	biological_process	positive regulation of mating-type specific transcription from RNA polymerase II promoter
CLX:5842	GO:0071280	0.0490498	biological_process	cellular response to copper ion
CLX:5843	GO:0060988	0.220629	biological_process	lipid tube assembly
CLX:6932	GO:0008361	0.0357077	biological_process	regulation of cell size
CLX:5840	GO:1990116	0.109707	biological_process	ribosome-associated ubiquitin-dependent protein catabolic process
CLX:5846	GO:0006607	0.079741	biological_process	NLS-bearing protein import into nucleus
CLX:5847	GO:0045926	0.00220729	biological_process	negative regulation of growth
CLX:5844	GO:0019413	0.292016	biological_process	acetate biosynthetic process
CLX:5845	GO:0070194	0.439612	biological_process	synaptonemal complex disassembly
CLX:5848	GO:0070058	0.111539	biological_process	tRNA gene clustering
CLX:5849	GO:0000712	0.00147846	biological_process	resolution of meiotic recombination intermediates
CLX:5850	GO:0070896	0.438058	biological_process	positive regulation of transposon integration
CLX:5810	GO:0046902	0.438511	biological_process	regulation of mitochondrial membrane permeability
CLX:5813	GO:0019284	0.439985	biological_process	L-methionine biosynthetic process from S-adenosylmethionine
CLX:5814	GO:0006021	0.29241	biological_process	inositol biosynthetic process
CLX:6903	GO:1902001	0.0398364	biological_process	fatty acid transmembrane transport
CLX:5811	GO:0036244	0.0168653	biological_process	cellular response to neutral pH
CLX:6900	GO:0010133	0.0408741	biological_process	proline catabolic process to glutamate
CLX:5812	GO:0015761	0.44204	biological_process	mannose transport
CLX:6901	GO:0000735	0.0345989	biological_process	removal of nonhomologous ends
CLX:5817	GO:0034476	0.07966	biological_process	U5 snRNA 3'-end processing
CLX:6906	GO:0034203	0.0381056	biological_process	glycolipid translocation
CLX:5818	GO:0051815	0.00273207	biological_process	migration in other organism involved in symbiotic interaction
CLX:6907	GO:0015893	0.0280095	biological_process	drug transport
CLX:5815	GO:0060237	0.0569987	biological_process	regulation of fungal-type cell wall organization
CLX:6904	GO:0000316	0.0417385	biological_process	sulfite transport
CLX:5816	GO:0010994	0.147796	biological_process	free ubiquitin chain polymerization
CLX:5819	GO:0009612	0.00196211	biological_process	response to mechanical stimulus
CLX:5821	GO:0010992	0.00187249	biological_process	ubiquitin homeostasis
CLX:6910	GO:0000902	0.0425199	biological_process	cell morphogenesis
CLX:5824	GO:0006517	0.00157432	biological_process	protein deglycosylation
CLX:6913	GO:0060992	0.0352944	biological_process	response to fungicide
CLX:5825	GO:0042038	0.437633	biological_process	peptidyl-histidine methylation, to form tele-methylhistidine
CLX:5822	GO:0048478	0.111186	biological_process	replication fork protection
CLX:5823	GO:1900198	0.219496	biological_process	positive regulation of penicillin biosynthetic process
CLX:5828	GO:0017183	0.0935991	biological_process	peptidyl-diphthamide biosynthetic process from peptidyl-histidine
CLX:5829	GO:0043710	0.00167185	biological_process	cell adhesion involved in multi-species biofilm formation
CLX:5826	GO:0007023	0.437805	biological_process	post-chaperonin tubulin folding pathway
CLX:5827	GO:0046685	0.00388936	biological_process	response to arsenic-containing substance
CLX:6919	GO:0030837	0.0252329	biological_process	negative regulation of actin filament polymerization
CLX:5802	GO:0007039	0.0979366	biological_process	protein catabolic process in the vacuole
CLX:5803	GO:0030029	0.0165886	biological_process	actin filament-based process
CLX:5800	GO:0045903	0.128836	biological_process	positive regulation of translational fidelity
CLX:5806	GO:0016255	0.146295	biological_process	attachment of GPI anchor to protein
CLX:5807	GO:0071932	0.438117	biological_process	replication fork reversal
CLX:5804	GO:0001732	0.21916	biological_process	formation of cytoplasmic translation initiation complex
CLX:5805	GO:2000185	0.00236254	biological_process	regulation of phosphate transmembrane transport
CLX:5808	GO:0000128	0.0197395	biological_process	flocculation
CLX:5809	GO:0009448	0.00165547	biological_process	gamma-aminobutyric acid metabolic process
CLX:5699	GO:0006265	0.0889513	biological_process	DNA topological change
CLX:6304	GO:0030260	0.14725	biological_process	entry into host cell
CLX:6788	GO:0042407	0.0526321	biological_process	cristae formation
CLX:6305	GO:0031536	0.312739	biological_process	positive regulation of exit from mitosis
CLX:6547	GO:0048313	0.148824	biological_process	Golgi inheritance
CLX:6789	GO:0042775	0.0973314	biological_process	mitochondrial ATP synthesis coupled electron transport
CLX:6302	GO:0001402	0.00128209	biological_process	signal transduction involved in filamentous growth
CLX:6544	GO:0042843	0.147245	biological_process	D-xylose catabolic process
CLX:6786	GO:2000601	0.079857	biological_process	positive regulation of Arp2/3 complex-mediated actin nucleation
CLX:5698	GO:0090529	0.00258573	biological_process	cell septum assembly
CLX:6545	GO:0000707	0.147771	biological_process	meiotic DNA recombinase assembly
CLX:6308	GO:0000447	0.0220348	biological_process	endonucleolytic cleavage in ITS1 to separate SSU-rRNA from 5.8S rRNA and LSU-rRNA from tricistronic rRNA transcript (SSU-rRNA, 5.8S rRNA, LSU-rRNA)
CLX:6309	GO:0019878	0.1095	biological_process	lysine biosynthetic process via aminoadipic acid
CLX:6306	GO:0001682	0.21909	biological_process	tRNA 5'-leader removal
CLX:6548	GO:0046102	0.00197675	biological_process	inosine metabolic process
CLX:6307	GO:0051926	0.203244	biological_process	negative regulation of calcium ion transport
CLX:6549	GO:0042989	0.175794	biological_process	sequestering of actin monomers
CLX:6791	GO:0045733	0.0582471	biological_process	acetate catabolic process
CLX:6550	GO:0090442	0.218958	biological_process	trehalose catabolism in response to heat stress
CLX:6311	GO:0071712	0.00602982	biological_process	ER-associated misfolded protein catabolic process
CLX:6795	GO:0010527	0.0864021	biological_process	positive regulation of transposition, RNA-mediated
CLX:6312	GO:0019379	0.151717	biological_process	sulfate assimilation, phosphoadenylyl sulfate reduction by phosphoadenylyl-sulfate reductase (thioredoxin)
CLX:6554	GO:0006422	0.203334	biological_process	aspartyl-tRNA aminoacylation
CLX:6793	GO:0032203	0.100665	biological_process	telomere formation via telomerase
CLX:6310	GO:0019307	0.00167742	biological_process	mannose biosynthetic process
CLX:6552	GO:0030149	0.204403	biological_process	sphingolipid catabolic process
CLX:6315	GO:0018070	0.292924	biological_process	peptidyl-serine phosphopantetheinylation
CLX:6557	GO:0016560	0.00193615	biological_process	protein import into peroxisome matrix, docking
CLX:6799	GO:0090173	0.080133	biological_process	regulation of synaptonemal complex assembly
CLX:6316	GO:0045329	0.146565	biological_process	carnitine biosynthetic process
CLX:6313	GO:0045945	0.219336	biological_process	positive regulation of transcription from RNA polymerase III promoter
CLX:6797	GO:0043458	0.0864713	biological_process	ethanol biosynthetic process involved in glucose fermentation to ethanol
CLX:6314	GO:0046909	0.00549065	biological_process	intermembrane transport
CLX:6556	GO:0090368	0.00108296	biological_process	regulation of ornithine metabolic process
CLX:6319	GO:0071833	0.00602982	biological_process	peptide pheromone export involved in conjugation with cellular fusion
CLX:6317	GO:0071049	0.177553	biological_process	nuclear retention of pre-mRNA with aberrant 3'-ends at the site of transcription
CLX:6559	GO:0009088	0.109503	biological_process	threonine biosynthetic process
CLX:6318	GO:0071211	0.291984	biological_process	protein targeting to vacuole involved in autophagy
CLX:6560	GO:0006691	0.00163213	biological_process	leukotriene metabolic process
CLX:6561	GO:0036086	0.218902	biological_process	positive regulation of transcription from RNA polymerase II promoter in response to iron ion starvation
CLX:6322	GO:0034503	0.146039	biological_process	protein localization to nucleolar rDNA repeats
CLX:6564	GO:0071456	0.129615	biological_process	cellular response to hypoxia
CLX:6323	GO:0051211	0.00177631	biological_process	anisotropic cell growth
CLX:6565	GO:1901684	0.176174	biological_process	arsenate ion transmembrane transport
CLX:6320	GO:0009443	0.219715	biological_process	pyridoxal 5'-phosphate salvage
CLX:6562	GO:0006272	0.0737305	biological_process	leading strand elongation
CLX:6321	GO:0018171	0.293471	biological_process	peptidyl-cysteine oxidation
CLX:6524	GO:0031670	0.219191	biological_process	cellular response to nutrient
CLX:6766	GO:0071709	0.0537903	biological_process	membrane assembly
CLX:6522	GO:0060917	0.219329	biological_process	regulation of (1->6)-beta-D-glucan biosynthetic process
CLX:6764	GO:0071450	0.0797637	biological_process	cellular response to oxygen radical
CLX:6523	GO:0009826	0.0882611	biological_process	unidimensional cell growth
CLX:6528	GO:0007159	0.219355	biological_process	leukocyte cell-cell adhesion
CLX:6529	GO:0009092	0.0801578	biological_process	homoserine metabolic process
CLX:6526	GO:0070292	0.220404	biological_process	N-acylphosphatidylethanolamine metabolic process
CLX:6527	GO:0072339	0.00612757	biological_process	cellular lactam biosynthetic process
CLX:6770	GO:0034414	0.0880493	biological_process	tRNA 3'-trailer cleavage, endonucleolytic
CLX:6531	GO:0071930	0.177706	biological_process	negative regulation of transcription involved in G1/S transition of mitotic cell cycle
CLX:6773	GO:0000727	0.027292	biological_process	double-strand break repair via break-induced replication
CLX:6532	GO:0071502	0.17554	biological_process	cellular response to temperature stimulus
CLX:6774	GO:0006044	0.0609163	biological_process	N-acetylglucosamine metabolic process
CLX:6771	GO:0043465	0.0021488	biological_process	regulation of fermentation
CLX:6530	GO:0019433	0.109784	biological_process	triglyceride catabolic process
CLX:6772	GO:0046712	0.0978631	biological_process	GDP catabolic process
CLX:6535	GO:0019547	0.21986	biological_process	arginine catabolic process to ornithine
CLX:6777	GO:0071036	0.0730985	biological_process	nuclear polyadenylation-dependent snoRNA catabolic process
CLX:6536	GO:0071630	0.1006	biological_process	nucleus-associated proteasomal ubiquitin-dependent protein catabolic process
CLX:6778	GO:0051042	0.0879171	biological_process	negative regulation of calcium-independent cell-cell adhesion
CLX:6533	GO:0015819	0.0011999	biological_process	lysine transport
CLX:6775	GO:0006973	0.0902409	biological_process	intracellular accumulation of glycerol
CLX:6534	GO:0052510	0.00151283	biological_process	positive regulation by organism of defense response of other organism involved in symbiotic interaction
CLX:6776	GO:0034473	0.0682791	biological_process	U1 snRNA 3'-end processing
CLX:6539	GO:0061402	0.221436	biological_process	positive regulation of transcription from RNA polymerase II promoter in response to acidic pH
CLX:6537	GO:0032968	0.0234958	biological_process	positive regulation of transcription elongation from RNA polymerase II promoter
CLX:6538	GO:0000379	0.292521	biological_process	tRNA-type intron splice site recognition and cleavage
CLX:6780	GO:0070789	0.0883736	biological_process	metula development
CLX:6300	GO:0030968	0.0590113	biological_process	endoplasmic reticulum unfolded protein response
CLX:6542	GO:0031144	0.12533	biological_process	proteasome localization
CLX:6784	GO:0046475	0.0734318	biological_process	glycerophospholipid catabolic process
CLX:6301	GO:0055093	0.00157487	biological_process	response to hyperoxia
CLX:6543	GO:0070159	0.219397	biological_process	mitochondrial threonyl-tRNA aminoacylation
CLX:6785	GO:0010793	0.0801483	biological_process	regulation of mRNA export from nucleus
CLX:6540	GO:1901378	0.00550995	biological_process	organic heteropentacyclic compound biosynthetic process
CLX:6782	GO:1900409	0.0935439	biological_process	positive regulation of cellular response to oxidative stress
CLX:6541	GO:0006785	0.219034	biological_process	heme b biosynthetic process
CLX:6783	GO:0036171	0.00321652	biological_process	filamentous growth of a population of unicellular organisms in response to chemical stimulus
CLX:5897	GO:0000278	0.175755	biological_process	mitotic cell cycle
CLX:6502	GO:1901352	0.175111	biological_process	negative regulation of phosphatidylglycerol biosynthetic process
CLX:6744	GO:0080163	0.109425	biological_process	regulation of protein serine/threonine phosphatase activity
CLX:5898	GO:2001024	0.00190641	biological_process	negative regulation of response to drug
CLX:6503	GO:0006097	0.127099	biological_process	glyoxylate cycle
CLX:6987	GO:0015695	0.0313199	biological_process	organic cation transport
CLX:5895	GO:0036180	0.00545162	biological_process	filamentous growth of a population of unicellular organisms in response to biotic stimulus
CLX:6500	GO:0051793	0.221176	biological_process	medium-chain fatty acid catabolic process
CLX:5896	GO:0071790	0.440002	biological_process	establishment of spindle pole body localization to nuclear envelope
CLX:6501	GO:0015788	0.219201	biological_process	UDP-N-acetylglucosamine transport
CLX:6743	GO:0001302	0.0232498	biological_process	replicative cell aging
CLX:6506	GO:0006890	0.0013783	biological_process	retrograde vesicle-mediated transport, Golgi to ER
CLX:6748	GO:0050778	0.0620027	biological_process	positive regulation of immune response
CLX:6507	GO:0001680	0.22173	biological_process	tRNA 3'-terminal CCA addition
CLX:6749	GO:0006390	0.110639	biological_process	transcription from mitochondrial promoter
CLX:5899	GO:0046653	0.00297163	biological_process	tetrahydrofolate metabolic process
CLX:6504	GO:0043388	0.115652	biological_process	positive regulation of DNA binding
CLX:6746	GO:0033212	0.075583	biological_process	iron assimilation
CLX:6505	GO:0016024	0.219141	biological_process	CDP-diacylglycerol biosynthetic process
CLX:6747	GO:2000780	0.0788739	biological_process	negative regulation of double-strand break repair
CLX:6508	GO:0006827	0.0743958	biological_process	high-affinity iron ion transmembrane transport
CLX:6509	GO:0042867	0.00160074	biological_process	pyruvate catabolic process
CLX:6751	GO:0030150	0.0331045	biological_process	protein import into mitochondrial matrix
CLX:6993	GO:0046416	0.0151882	biological_process	D-amino acid metabolic process
CLX:6510	GO:0006407	0.0604678	biological_process	rRNA export from nucleus
CLX:6752	GO:0001300	0.0805342	biological_process	chronological cell aging
CLX:6991	GO:0071035	0.0272063	biological_process	nuclear polyadenylation-dependent rRNA catabolic process
CLX:6750	GO:0017144	0.0737462	biological_process	drug metabolic process
CLX:6513	GO:0000028	0.0634069	biological_process	ribosomal small subunit assembly
CLX:6755	GO:0006428	0.0876232	biological_process	isoleucyl-tRNA aminoacylation
CLX:6514	GO:0031929	0.0643886	biological_process	TOR signaling
CLX:6756	GO:0070158	0.108542	biological_process	mitochondrial seryl-tRNA aminoacylation
CLX:6511	GO:2001033	0.178375	biological_process	negative regulation of double-strand break repair via nonhomologous end joining
CLX:6753	GO:0001180	0.110393	biological_process	transcription initiation from RNA polymerase I promoter for nuclear large rRNA transcript
CLX:6512	GO:0030422	0.00775586	biological_process	production of siRNA involved in RNA interference
CLX:6754	GO:0043200	0.0913311	biological_process	response to amino acid
CLX:6517	GO:0070478	0.0875406	biological_process	nuclear-transcribed mRNA catabolic process, 3'-5' exonucleolytic nonsense-mediated decay
CLX:6759	GO:0051083	0.0796011	biological_process	'de novo' cotranslational protein folding
CLX:6518	GO:1903338	0.0432845	biological_process	regulation of cell wall organization or biogenesis
CLX:6515	GO:0006450	0.0893265	biological_process	regulation of translational fidelity
CLX:6757	GO:0010225	0.0977049	biological_process	response to UV-C
CLX:6516	GO:0015677	0.11069	biological_process	copper ion import
CLX:6758	GO:1901985	0.0604993	biological_process	positive regulation of protein acetylation
CLX:6519	GO:0031120	0.0877388	biological_process	snRNA pseudouridine synthesis
CLX:6520	GO:0032232	0.219787	biological_process	negative regulation of actin filament bundle assembly
CLX:6521	GO:0051653	0.00172674	biological_process	spindle localization
CLX:6763	GO:0015961	0.0979229	biological_process	diadenosine polyphosphate catabolic process
CLX:6760	GO:0090475	0.0975434	biological_process	lys-lys specific dibasic protein processing
CLX:6761	GO:0015986	0.0919087	biological_process	ATP synthesis coupled proton transport
CLX:5875	GO:0007091	0.292838	biological_process	metaphase/anaphase transition of mitotic cell cycle
CLX:6722	GO:0010512	0.111018	biological_process	negative regulation of phosphatidylinositol biosynthetic process
CLX:5876	GO:0006621	0.125245	biological_process	protein retention in ER lumen
CLX:6723	GO:0080058	0.128464	biological_process	protein deglutathionylation
CLX:5873	GO:1902625	0.446665	biological_process	negative regulation of induction of conjugation with cellular fusion by negative regulation of transcription from RNA polymerase II promoter
CLX:6720	GO:0010230	0.110998	biological_process	alternative respiration
CLX:6721	GO:1901001	0.115607	biological_process	negative regulation of response to salt stress
CLX:6963	GO:0000920	0.0370915	biological_process	cell separation after cytokinesis
CLX:5879	GO:0015798	0.437566	biological_process	myo-inositol transport
CLX:6726	GO:0097010	0.115051	biological_process	eukaryotic translation initiation factor 4F complex assembly
CLX:6727	GO:0045719	0.0991202	biological_process	negative regulation of glycogen biosynthetic process
CLX:5877	GO:0044208	0.295088	biological_process	'de novo' AMP biosynthetic process
CLX:6724	GO:0090156	0.109715	biological_process	cellular sphingolipid homeostasis
CLX:5878	GO:0034219	0.0013996	biological_process	carbohydrate transmembrane transport
CLX:6725	GO:0006002	0.0887254	biological_process	fructose 6-phosphate metabolic process
CLX:6728	GO:0090180	0.110355	biological_process	positive regulation of thiamine biosynthetic process
CLX:6729	GO:0002182	0.109527	biological_process	cytoplasmic translational elongation
CLX:5882	GO:0015878	0.437654	biological_process	biotin transport
CLX:5883	GO:0006078	0.0997565	biological_process	(1->6)-beta-D-glucan biosynthetic process
CLX:6730	GO:0006386	0.109497	biological_process	termination of RNA polymerase III transcription
CLX:5880	GO:1990237	0.438663	biological_process	sequestration of proteasome core complex in proteasome storage granule
CLX:5886	GO:0016233	0.11025	biological_process	telomere capping
CLX:6733	GO:0034729	0.0674044	biological_process	histone H3-K79 methylation
CLX:5887	GO:0060633	0.438006	biological_process	negative regulation of transcription initiation from RNA polymerase II promoter
CLX:6734	GO:0001315	0.0882363	biological_process	age-dependent response to reactive oxygen species
CLX:5884	GO:0045040	0.0678844	biological_process	protein import into mitochondrial outer membrane
CLX:6731	GO:0009847	0.00387456	biological_process	spore germination
CLX:5885	GO:0042276	0.0735145	biological_process	error-prone translesion synthesis
CLX:6732	GO:0042758	0.10946	biological_process	long-chain fatty acid catabolic process
CLX:6737	GO:0090268	0.114862	biological_process	activation of mitotic cell cycle spindle assembly checkpoint
CLX:6738	GO:0006096	0.0815501	biological_process	glycolytic process
CLX:5888	GO:1901583	0.00189559	biological_process	tetrapeptide transmembrane transport
CLX:6735	GO:0009405	0.0104444	biological_process	pathogenesis
CLX:5889	GO:0052373	0.00486058	biological_process	negative regulation by organism of entry into other organism involved in symbiotic interaction
CLX:6739	GO:0000378	0.110711	biological_process	RNA exon ligation
CLX:5890	GO:0033859	0.00368834	biological_process	furaldehyde metabolic process
CLX:5893	GO:0043950	0.437636	biological_process	positive regulation of cAMP-mediated signaling
CLX:6740	GO:1902575	0.00144578	biological_process	protein localization to cell division site involved in cytokinesis, actomyosin contractile ring assembly
CLX:6982	GO:0006735	0.0187063	biological_process	NADH regeneration
CLX:5894	GO:0018027	0.21894	biological_process	peptidyl-lysine dimethylation
CLX:6983	GO:0006020	0.0215091	biological_process	inositol metabolic process
CLX:5891	GO:0046460	0.00140383	biological_process	neutral lipid biosynthetic process
CLX:6980	GO:0006146	0.0197288	biological_process	adenine catabolic process
CLX:5892	GO:0046967	0.00205348	biological_process	cytosol to ER transport
CLX:6981	GO:0051810	0.0168667	biological_process	active evasion of immune response of other organism involved in symbiotic interaction

## Sheet: Molecular Function
Entity	GOterm	AlignScore	Namespace	Desc
CLX0006148	GO:0005469	0.00179905	molecular_function	succinate:fumarate antiporter activity
CLX0006391	GO:0008834	0.294757	molecular_function	di-trans,poly-cis-decaprenylcistransferase activity
CLX0006150	GO:0015188	0.000499645	molecular_function	L-isoleucine transmembrane transporter activity
CLX0006392	GO:0004412	0.000587507	molecular_function	homoserine dehydrogenase activity
CLX0006153	GO:0045155	0.440722	molecular_function	electron transporter, transferring electrons from CoQH2-cytochrome c reductase complex and cytochrome c oxidase complex activity
CLX0006395	GO:0019172	0.312789	molecular_function	glyoxalase III activity
CLX0006154	GO:0004573	0.00106498	molecular_function	mannosyl-oligosaccharide glucosidase activity
CLX0006396	GO:0000994	0.218934	molecular_function	RNA polymerase III core binding
CLX0006151	GO:0004639	0.437604	molecular_function	phosphoribosylaminoimidazolesuccinocarboxamide synthase activity
CLX0006393	GO:0008762	0.125859	molecular_function	UDP-N-acetylmuramate dehydrogenase activity
CLX0006152	GO:0032266	0.0340367	molecular_function	phosphatidylinositol-3-phosphate binding
CLX0006157	GO:0004158	0.00114651	molecular_function	dihydroorotate oxidase activity
CLX0006158	GO:0008531	0.00134262	molecular_function	riboflavin kinase activity
CLX0006397	GO:1990269	0.125271	molecular_function	RNA polymerase II C-terminal domain phosphoserine binding
CLX0007002	GO:0042802	0.0124766	molecular_function	identical protein binding
CLX0006156	GO:0032139	0.218831	molecular_function	dinucleotide insertion or deletion binding
CLX0006398	GO:0004462	0.00214034	molecular_function	lactoylglutathione lyase activity
CLX0006159	GO:0042973	0.175082	molecular_function	glucan endo-1,3-beta-D-glucosidase activity
CLX0006161	GO:0048039	0.294245	molecular_function	ubiquinone binding
CLX0006164	GO:0050661	0.0615051	molecular_function	NADP binding
CLX0006165	GO:0004856	0.43841	molecular_function	xylulokinase activity
CLX0006162	GO:0008677	0.292183	molecular_function	2-dehydropantoate 2-reductase activity
CLX0006163	GO:0047453	0.437786	molecular_function	ATP-dependent NAD(P)H-hydrate dehydratase activity
CLX0006168	GO:0004824	0.292073	molecular_function	lysine-tRNA ligase activity
CLX0006169	GO:0004612	0.439519	molecular_function	phosphoenolpyruvate carboxykinase (ATP) activity
CLX0006166	GO:0004471	0.438195	molecular_function	malate dehydrogenase (decarboxylating) (NAD+) activity
CLX0007013	GO:0019900	0.00850111	molecular_function	kinase binding
CLX0006128	GO:0004322	0.176216	molecular_function	ferroxidase activity
CLX0006129	GO:0070917	0.00187639	molecular_function	inositol phosphoceramide synthase regulator activity
CLX0006126	GO:0030544	0.292455	molecular_function	Hsp70 protein binding
CLX0006368	GO:0004823	0.219111	molecular_function	leucine-tRNA ligase activity
CLX0006127	GO:0008705	0.000351531	molecular_function	methionine synthase activity
CLX0006370	GO:0004057	0.293445	molecular_function	arginyltransferase activity
CLX0006131	GO:0004775	0.291834	molecular_function	succinate-CoA ligase (ADP-forming) activity
CLX0006373	GO:0004300	0.000897692	molecular_function	enoyl-CoA hydratase activity
CLX0006371	GO:0001664	0.000267584	molecular_function	G-protein coupled receptor binding
CLX0006130	GO:0003860	0.437582	molecular_function	3-hydroxyisobutyryl-CoA hydrolase activity
CLX0006372	GO:0051268	0.000871435	molecular_function	alpha-keto amide reductase activity
CLX0006135	GO:0008823	0.00519296	molecular_function	cupric reductase activity
CLX0006377	GO:0004691	0.175241	molecular_function	cAMP-dependent protein kinase activity
CLX0006136	GO:0015140	0.438798	molecular_function	malate transmembrane transporter activity
CLX0006133	GO:0071633	0.439589	molecular_function	dihydroceramidase activity
CLX0006375	GO:0010174	0.000534476	molecular_function	nucleoside transmembrane transporter activity, against a concentration gradient
CLX0006376	GO:0003949	0.291811	molecular_function	1-(5-phosphoribosyl)-5-[(5-phosphoribosylamino)methylideneamino]imidazole-4-carboxamide isomerase activity
CLX0006139	GO:0000253	0.000587507	molecular_function	3-keto sterol reductase activity
CLX0006379	GO:0016712	0.1253	molecular_function	oxidoreductase activity, acting on paired donors, with incorporation or reduction of molecular oxygen, reduced flavin or flavoprotein as one donor, and incorporation of one atom of oxygen
CLX0006138	GO:0004045	0.219171	molecular_function	aminoacyl-tRNA hydrolase activity
CLX0006380	GO:0008301	0.272648	molecular_function	DNA binding, bending
CLX0006381	GO:0051880	0.000353413	molecular_function	G-quadruplex DNA binding
CLX0006142	GO:0000227	0.439435	molecular_function	oxaloacetate secondary active transmembrane transporter activity
CLX0006143	GO:0003849	0.000656397	molecular_function	3-deoxy-7-phosphoheptulonate synthase activity
CLX0006385	GO:0032931	0.291914	molecular_function	histone acetyltransferase activity (H3-K56 specific)
CLX0006140	GO:0030060	0.219141	molecular_function	L-malate dehydrogenase activity
CLX0006141	GO:0004072	0.442893	molecular_function	aspartate kinase activity
CLX0006383	GO:0004156	0.292835	molecular_function	dihydropteroate synthase activity
CLX0006146	GO:0035004	0.00216662	molecular_function	phosphatidylinositol 3-kinase activity
CLX0006388	GO:0016906	0.00216763	molecular_function	sterol 3-beta-glucosyltransferase activity
CLX0006147	GO:0004359	0.00122303	molecular_function	glutaminase activity
CLX0006144	GO:0000293	0.126477	molecular_function	ferric-chelate reductase activity
CLX0006145	GO:0004750	0.437547	molecular_function	ribulose-phosphate 3-epimerase activity
CLX0006387	GO:0004818	0.219161	molecular_function	glutamate-tRNA ligase activity
CLX0006106	GO:0046547	0.000463371	molecular_function	trans-aconitate 3-methyltransferase activity
CLX0006348	GO:0004077	0.000391758	molecular_function	biotin-[acetyl-CoA-carboxylase] ligase activity
CLX0006107	GO:0008936	0.43769	molecular_function	nicotinamidase activity
CLX0006349	GO:1990050	0.291821	molecular_function	phosphatidic acid transporter activity
CLX0006104	GO:0036402	0.000989222	molecular_function	proteasome-activating ATPase activity
CLX0006346	GO:0000064	0.292692	molecular_function	L-ornithine transmembrane transporter activity
CLX0006588	GO:0004165	0.00213858	molecular_function	dodecenoyl-CoA delta-isomerase activity
CLX0006105	GO:0032977	0.29198	molecular_function	membrane insertase activity
CLX0006347	GO:0019171	0.00135663	molecular_function	3-hydroxyacyl-[acyl-carrier-protein] dehydratase activity
CLX0006589	GO:0004867	0.00209131	molecular_function	serine-type endopeptidase inhibitor activity
CLX0006108	GO:0001102	0.0533519	molecular_function	RNA polymerase II activating transcription factor binding
CLX0006109	GO:0004826	0.00040666	molecular_function	phenylalanine-tRNA ligase activity
CLX0006590	GO:0004145	0.00063496	molecular_function	diamine N-acetyltransferase activity
CLX0006351	GO:0070492	0.00101406	molecular_function	oligosaccharide binding
CLX0006593	GO:0030337	0.0018354	molecular_function	DNA polymerase processivity factor activity
CLX0006110	GO:0000298	0.00168326	molecular_function	endopolyphosphatase activity
CLX0006352	GO:0004123	0.219318	molecular_function	cystathionine gamma-lyase activity
CLX0006594	GO:0004385	0.17519	molecular_function	guanylate kinase activity
CLX0006591	GO:0008892	0.000768271	molecular_function	guanine deaminase activity
CLX0006350	GO:0003885	0.00138677	molecular_function	D-arabinono-1,4-lactone oxidase activity
CLX0006592	GO:0047812	0.000184446	molecular_function	D-amino-acid N-acetyltransferase activity
CLX0006113	GO:0000386	0.124468	molecular_function	second spliceosomal transesterification activity
CLX0006355	GO:0004582	0.000213662	molecular_function	dolichyl-phosphate beta-D-mannosyltransferase activity
CLX0006114	GO:0030272	0.43823	molecular_function	5-formyltetrahydrofolate cyclo-ligase activity
CLX0006356	GO:0004015	0.000694182	molecular_function	adenosylmethionine-8-amino-7-oxononanoate transaminase activity
CLX0006598	GO:0003951	0.00121953	molecular_function	NAD+ kinase activity
CLX0006111	GO:0020037	0.0473462	molecular_function	heme binding
CLX0006595	GO:0015379	0.182515	molecular_function	potassium:chloride symporter activity
CLX0006112	GO:0051724	0.437864	molecular_function	NAD transporter activity
CLX0006596	GO:0015189	0.0982219	molecular_function	L-lysine transmembrane transporter activity
CLX0006117	GO:0004129	0.0811345	molecular_function	cytochrome-c oxidase activity
CLX0006359	GO:0005089	0.125579	molecular_function	Rho guanyl-nucleotide exchange factor activity
CLX0006118	GO:0015513	0.438958	molecular_function	nitrite uptake transmembrane transporter activity
CLX0006115	GO:0008559	0.220516	molecular_function	xenobiotic-transporting ATPase activity
CLX0006599	GO:0015275	0.175034	molecular_function	stretch-activated, cation-selective, calcium channel activity
CLX0006116	GO:0016427	0.000309439	molecular_function	tRNA (cytosine) methyltransferase activity
CLX0006358	GO:0090369	0.00136965	molecular_function	ornithine carbamoyltransferase inhibitor activity
CLX0006362	GO:0004491	0.292702	molecular_function	methylmalonate-semialdehyde dehydrogenase (acylating) activity
CLX0006121	GO:0005096	0.031066	molecular_function	GTPase activator activity
CLX0006363	GO:0004081	0.291851	molecular_function	bis(5'-nucleosyl)-tetraphosphatase (asymmetrical) activity
CLX0006360	GO:0008271	0.219099	molecular_function	secondary active sulfate transmembrane transporter activity
CLX0006361	GO:0004333	0.219013	molecular_function	fumarate hydratase activity
CLX0006124	GO:0090482	0.0014388	molecular_function	vitamin transmembrane transporter activity
CLX0006366	GO:0000010	0.000656397	molecular_function	trans-hexaprenyltranstransferase activity
CLX0006122	GO:0036361	0.437668	molecular_function	racemase activity, acting on amino acids and derivatives
CLX0006364	GO:0004367	0.219322	molecular_function	glycerol-3-phosphate dehydrogenase [NAD+] activity
CLX0006123	GO:0004449	0.293824	molecular_function	isocitrate dehydrogenase (NAD+) activity
CLX0006365	GO:0047565	0.000587507	molecular_function	3-hydroxypropionate dehydrogenase (NAD+) activity
CLX0006326	GO:0008441	0.225269	molecular_function	3'(2'),5'-bisphosphate nucleotidase activity
CLX0006568	GO:0048306	0.17875	molecular_function	calcium-dependent protein binding
CLX0006327	GO:0018685	0.291977	molecular_function	alkane 1-monooxygenase activity
CLX0006569	GO:0070273	0.0877565	molecular_function	phosphatidylinositol-4-phosphate binding
CLX0006324	GO:1990163	0.175111	molecular_function	ATP-dependent four-way junction helicase activity
CLX0006566	GO:0004792	0.291762	molecular_function	thiosulfate sulfurtransferase activity
CLX0006325	GO:0008553	0.00213341	molecular_function	hydrogen-exporting ATPase activity, phosphorylative mechanism
CLX0006567	GO:0004487	0.218915	molecular_function	methylenetetrahydrofolate dehydrogenase (NAD+) activity
CLX0006328	GO:0004618	0.292894	molecular_function	phosphoglycerate kinase activity
CLX0006329	GO:0015230	0.146346	molecular_function	FAD transmembrane transporter activity
CLX0006571	GO:0008536	0.0533779	molecular_function	Ran GTPase binding
CLX0006330	GO:0016149	0.230233	molecular_function	translation release factor activity, codon specific
CLX0006572	GO:0008686	0.175325	molecular_function	3,4-dihydroxy-2-butanone-4-phosphate synthase activity
CLX0006333	GO:0004379	0.292044	molecular_function	glycylpeptide N-tetradecanoyltransferase activity
CLX0006575	GO:0001968	0.125797	molecular_function	fibronectin binding
CLX0006331	GO:0004740	0.00125235	molecular_function	pyruvate dehydrogenase (acetyl-transferring) kinase activity
CLX0006332	GO:0003985	0.292099	molecular_function	acetyl-CoA C-acetyltransferase activity
CLX0006574	GO:0043136	0.17659	molecular_function	glycerol-3-phosphatase activity
CLX0006337	GO:0008517	0.291909	molecular_function	folic acid transporter activity
CLX0006338	GO:0047046	0.000593565	molecular_function	homoisocitrate dehydrogenase activity
CLX0006335	GO:0047874	0.292358	molecular_function	dolichyldiphosphatase activity
CLX0006336	GO:0005483	0.00388512	molecular_function	soluble NSF attachment protein activity
CLX0006578	GO:0004594	0.175434	molecular_function	pantothenate kinase activity
CLX0006339	GO:0004021	0.000529424	molecular_function	L-alanine:2-oxoglutarate aminotransferase activity
CLX0006340	GO:0030170	0.0226546	molecular_function	pyridoxal phosphate binding
CLX0006582	GO:0017116	0.0883727	molecular_function	single-stranded DNA-dependent ATP-dependent DNA helicase activity
CLX0006341	GO:0008137	0.0674033	molecular_function	NADH dehydrogenase (ubiquinone) activity
CLX0006583	GO:0000009	0.000214762	molecular_function	alpha-1,6-mannosyltransferase activity
CLX0006581	GO:0004748	0.125216	molecular_function	ribonucleoside-diphosphate reductase activity, thioredoxin disulfide as acceptor
CLX0006102	GO:0001133	0.126173	molecular_function	sequence-specific transcription regulatory region DNA binding RNA polymerase II transcription factor recruiting transcription factor activity
CLX0006344	GO:0008841	0.000691894	molecular_function	dihydrofolate synthase activity
CLX0006103	GO:0001078	0.0741448	molecular_function	RNA polymerase II core promoter proximal region sequence-specific DNA binding transcription factor activity involved in negative regulation of transcription
CLX0006345	GO:0003961	0.000656397	molecular_function	O-acetylhomoserine aminocarboxypropyltransferase activity
CLX0006587	GO:0032450	0.145892	molecular_function	maltose alpha-glucosidase activity
CLX0006100	GO:0017050	0.00185791	molecular_function	D-erythro-sphingosine kinase activity
CLX0006342	GO:0004847	0.000366403	molecular_function	urea carboxylase activity
CLX0006584	GO:0008430	0.015449	molecular_function	selenium binding
CLX0006343	GO:0019781	0.218823	molecular_function	NEDD8 activating enzyme activity
CLX0006585	GO:0019206	0.0992716	molecular_function	nucleoside kinase activity
CLX0005901	GO:0005528	0.437769	molecular_function	FK506 binding
CLX0005902	GO:0070628	0.219353	molecular_function	proteasome binding
CLX0005900	GO:0004108	0.437653	molecular_function	citrate (Si)-synthase activity
CLX0005905	GO:0042392	0.438037	molecular_function	sphingosine-1-phosphate phosphatase activity
CLX0005906	GO:0002134	0.00230398	molecular_function	UTP binding
CLX0005903	GO:0015114	0.000284284	molecular_function	phosphate ion transmembrane transporter activity
CLX0005904	GO:0051377	0.000233737	molecular_function	mannose-ethanolamine phosphotransferase activity
CLX0005909	GO:0004100	0.175097	molecular_function	chitin synthase activity
CLX0005907	GO:0000823	0.00107169	molecular_function	inositol-1,4,5-trisphosphate 6-kinase activity
CLX0005908	GO:0042602	0.218874	molecular_function	riboflavin reductase (NADPH) activity
CLX0007063	GO:0003674	0.364672	molecular_function	molecular_function
CLX0006190	GO:0015220	0.437946	molecular_function	choline transmembrane transporter activity
CLX0006193	GO:0001089	0.291767	molecular_function	TFIIF-class binding transcription factor activity
CLX0006194	GO:1990400	0.000871888	molecular_function	mitochondrial ribosomal large subunit rRNA binding
CLX0006191	GO:0034648	0.439274	molecular_function	histone demethylase activity (H3-dimethyl-K4 specific)
CLX0006192	GO:0004309	0.00168326	molecular_function	exopolyphosphatase activity
CLX0006197	GO:0031071	0.00072837	molecular_function	cysteine desulfurase activity
CLX0006198	GO:0003993	0.109905	molecular_function	acid phosphatase activity
CLX0006195	GO:0005200	0.0471448	molecular_function	structural constituent of cytoskeleton
CLX0006196	GO:0003854	0.00217058	molecular_function	3-beta-hydroxy-delta5-steroid dehydrogenase activity
CLX0006199	GO:0035299	0.00100166	molecular_function	inositol pentakisphosphate 2-kinase activity
CLX0006171	GO:0001406	0.220518	molecular_function	glycerophosphodiester transmembrane transporter activity
CLX0006172	GO:0004039	0.00018974	molecular_function	allophanate hydrolase activity
CLX0006175	GO:0008179	0.000714119	molecular_function	adenylate cyclase binding
CLX0006176	GO:0071618	0.443534	molecular_function	lysophosphatidylethanolamine acyltransferase activity
CLX0006173	GO:0015123	0.438647	molecular_function	acetate transmembrane transporter activity
CLX0006174	GO:0004181	0.437557	molecular_function	metallocarboxypeptidase activity
CLX0006179	GO:0031543	0.000233274	molecular_function	peptidyl-proline dioxygenase activity
CLX0006177	GO:0001965	0.294273	molecular_function	G-protein alpha-subunit binding
CLX0006178	GO:0019788	0.000956247	molecular_function	NEDD8 transferase activity
CLX0006182	GO:0004602	0.0988373	molecular_function	glutathione peroxidase activity
CLX0006183	GO:0004784	0.0992029	molecular_function	superoxide dismutase activity
CLX0006181	GO:0003887	0.0519416	molecular_function	DNA-directed DNA polymerase activity
CLX0006186	GO:0016418	0.000205942	molecular_function	S-acetyltransferase activity
CLX0006187	GO:0005092	0.000323861	molecular_function	GDP-dissociation inhibitor activity
CLX0006184	GO:0004729	0.00136491	molecular_function	oxygen-dependent protoporphyrinogen oxidase activity
CLX0006185	GO:0005519	0.438011	molecular_function	cytoskeletal regulatory protein binding
CLX0006189	GO:0001179	0.000727928	molecular_function	RNA polymerase I transcription factor binding
CLX0005732	GO:0051879	0.000266986	molecular_function	Hsp90 protein binding
CLX0005974	GO:0004418	0.438027	molecular_function	hydroxymethylbilane synthase activity
CLX0006821	GO:0070051	0.0734749	molecular_function	fibrinogen binding
CLX0005733	GO:0008448	0.437754	molecular_function	N-acetylglucosamine-6-phosphate deacetylase activity
CLX0005975	GO:0001054	0.0628064	molecular_function	RNA polymerase I activity
CLX0005730	GO:0004579	0.175552	molecular_function	dolichyl-diphosphooligosaccharide-protein glycotransferase activity
CLX0005972	GO:0004849	0.225279	molecular_function	uridine kinase activity
CLX0005973	GO:0051575	0.000406949	molecular_function	5'-deoxyribose-5-phosphate lyase activity
CLX0005736	GO:0004132	0.000748001	molecular_function	dCMP deaminase activity
CLX0005978	GO:0015343	0.000906104	molecular_function	siderophore transmembrane transporter activity
CLX0006825	GO:0044183	0.0816475	molecular_function	protein binding involved in protein folding
CLX0005737	GO:0005086	0.17617	molecular_function	ARF guanyl-nucleotide exchange factor activity
CLX0005979	GO:0015039	0.00328438	molecular_function	NADPH-adrenodoxin reductase activity
CLX0005734	GO:0004392	0.000470982	molecular_function	heme oxygenase (decyclizing) activity
CLX0005976	GO:0047372	0.000306526	molecular_function	acylglycerol lipase activity
CLX0005735	GO:0010997	0.292528	molecular_function	anaphase-promoting complex binding
CLX0005977	GO:0015095	0.175723	molecular_function	magnesium ion transmembrane transporter activity
CLX0006829	GO:0004365	0.068451	molecular_function	glyceraldehyde-3-phosphate dehydrogenase (NAD+) (phosphorylating) activity
CLX0005738	GO:1990119	0.437533	molecular_function	ATP-dependent RNA helicase inhibitor activity
CLX0005739	GO:0008061	0.00528389	molecular_function	chitin binding
CLX0006828	GO:0008443	0.0467431	molecular_function	phosphofructokinase activity
CLX0005981	GO:0000384	0.232453	molecular_function	first spliceosomal transesterification activity
CLX0005740	GO:0051010	0.0735508	molecular_function	microtubule plus-end binding
CLX0005982	GO:0042903	0.000253548	molecular_function	tubulin deacetylase activity
CLX0005743	GO:0003714	0.000799116	molecular_function	transcription corepressor activity
CLX0005985	GO:0004641	0.00107007	molecular_function	phosphoribosylformylglycinamidine cyclo-ligase activity
CLX0006832	GO:0061630	0.0494946	molecular_function	ubiquitin protein ligase activity
CLX0005744	GO:0008793	0.292226	molecular_function	aromatic-amino-acid:2-oxoglutarate aminotransferase activity
CLX0005986	GO:0004730	0.000330829	molecular_function	pseudouridylate synthase activity
CLX0005741	GO:0051537	0.125982	molecular_function	2 iron, 2 sulfur cluster binding
CLX0005983	GO:0010698	0.00067882	molecular_function	acetyltransferase activator activity
CLX0005742	GO:0004534	0.291793	molecular_function	5'-3' exoribonuclease activity
CLX0006831	GO:0034979	0.00147187	molecular_function	NAD-dependent protein deacetylase activity
CLX0005747	GO:0004131	0.00182722	molecular_function	cytosine deaminase activity
CLX0005989	GO:0030523	0.00263282	molecular_function	dihydrolipoamide S-acyltransferase activity
CLX0006836	GO:0000822	0.0599565	molecular_function	inositol hexakisphosphate binding
CLX0005748	GO:0003682	0.00989833	molecular_function	chromatin binding
CLX0006837	GO:0008242	0.0548722	molecular_function	omega peptidase activity
CLX0005745	GO:0008650	0.29173	molecular_function	rRNA (uridine-2'-O-)-methyltransferase activity
CLX0005987	GO:0004066	0.291818	molecular_function	asparagine synthase (glutamine-hydrolyzing) activity
CLX0005988	GO:0004516	0.437626	molecular_function	nicotinate phosphoribosyltransferase activity
CLX0006835	GO:0001226	0.0694523	molecular_function	RNA polymerase II transcription corepressor binding
CLX0005749	GO:0008097	0.219513	molecular_function	5S rRNA binding
CLX0006838	GO:0004400	0.0632642	molecular_function	histidinol-phosphate transaminase activity
CLX0006839	GO:0001003	0.0501871	molecular_function	RNA polymerase III type 2 promoter sequence-specific DNA binding
CLX0005750	GO:0080025	0.00109135	molecular_function	phosphatidylinositol-3,5-bisphosphate binding
CLX0005992	GO:0033328	0.437585	molecular_function	peroxisome membrane targeting sequence binding
CLX0005751	GO:0017091	0.00160831	molecular_function	AU-rich element binding
CLX0005993	GO:0004069	0.438393	molecular_function	L-aspartate:2-oxoglutarate aminotransferase activity
CLX0006840	GO:0032454	0.0628418	molecular_function	histone demethylase activity (H3-K9 specific)
CLX0005990	GO:0016212	0.000529424	molecular_function	kynurenine-oxoglutarate transaminase activity
CLX0005991	GO:0030946	0.438048	molecular_function	protein tyrosine phosphatase activity, metal-dependent
CLX0005952	GO:0070615	0.438361	molecular_function	nucleosome-dependent ATPase activity
CLX0005711	GO:0016415	0.438019	molecular_function	octanoyltransferase activity
CLX0005953	GO:0017112	0.0900078	molecular_function	Rab guanyl-nucleotide exchange factor activity
CLX0006800	GO:0000102	0.0797357	molecular_function	L-methionine secondary active transmembrane transporter activity
CLX0005950	GO:0008312	0.126041	molecular_function	7S RNA binding
CLX0005951	GO:0004364	0.110624	molecular_function	glutathione transferase activity
CLX0005714	GO:0000900	0.292639	molecular_function	translation repressor activity, nucleic acid binding
CLX0005956	GO:0004042	0.291879	molecular_function	acetyl-CoA:L-glutamate N-acetyltransferase activity
CLX0005715	GO:0017150	0.176696	molecular_function	tRNA dihydrouridine synthase activity
CLX0005957	GO:0005507	0.00305638	molecular_function	copper ion binding
CLX0005712	GO:0008775	0.43847	molecular_function	acetate CoA-transferase activity
CLX0005954	GO:0004425	0.00132802	molecular_function	indole-3-glycerol-phosphate synthase activity
CLX0005713	GO:0047389	0.437662	molecular_function	glycerophosphocholine phosphodiesterase activity
CLX0005718	GO:0004820	0.438305	molecular_function	glycine-tRNA ligase activity
CLX0005719	GO:0050142	0.00328438	molecular_function	nitrogenase (flavodoxin) activity
CLX0005716	GO:0004819	0.00040666	molecular_function	glutamine-tRNA ligase activity
CLX0005958	GO:0034353	0.00168384	molecular_function	RNA pyrophosphohydrolase activity
CLX0005717	GO:0042132	0.000936062	molecular_function	fructose 1,6-bisphosphate 1-phosphatase activity
CLX0005959	GO:0000773	0.000458798	molecular_function	phosphatidyl-N-methylethanolamine N-methyltransferase activity
CLX0005960	GO:0005272	0.437608	molecular_function	sodium channel activity
CLX0005721	GO:0016040	0.438214	molecular_function	glutamate synthase (NADH) activity
CLX0005963	GO:0004169	0.000213662	molecular_function	dolichyl-phosphate-mannose-protein mannosyltransferase activity
CLX0006810	GO:0004164	0.0757126	molecular_function	diphthine synthase activity
CLX0005722	GO:0003916	0.00198094	molecular_function	DNA topoisomerase activity
CLX0005964	GO:0017125	0.000893723	molecular_function	deoxycytidyl transferase activity
CLX0006811	GO:0004746	0.110684	molecular_function	riboflavin synthase activity
CLX0005961	GO:0061459	0.4376	molecular_function	L-arginine transmembrane transporter activity
CLX0005720	GO:0008897	0.219484	molecular_function	holo-[acyl-carrier-protein] synthase activity
CLX0005962	GO:0019153	0.291734	molecular_function	protein-disulfide reductase (glutathione) activity
CLX0005967	GO:0042736	0.292514	molecular_function	NADH kinase activity
CLX0005726	GO:0008440	0.00109965	molecular_function	inositol-1,4,5-trisphosphate 3-kinase activity
CLX0005968	GO:0003924	0.0147494	molecular_function	GTPase activity
CLX0006815	GO:0070773	0.0738281	molecular_function	protein-N-terminal glutamine amidohydrolase activity
CLX0005723	GO:0042389	0.000470982	molecular_function	omega-3 fatty acid desaturase activity
CLX0005965	GO:0051269	0.000871435	molecular_function	alpha-keto ester reductase activity
CLX0006812	GO:0017168	0.0796233	molecular_function	5-oxoprolinase (ATP-hydrolyzing) activity
CLX0005724	GO:0003705	0.438044	molecular_function	RNA polymerase II distal enhancer sequence-specific DNA binding transcription factor activity
CLX0005966	GO:0051500	0.000460354	molecular_function	D-tyrosyl-tRNA(Tyr) deacylase activity
CLX0006813	GO:1901691	0.0761007	molecular_function	proton binding
CLX0005729	GO:0017137	0.1777	molecular_function	Rab GTPase binding
CLX0005727	GO:0000400	0.125745	molecular_function	four-way junction DNA binding
CLX0005969	GO:0004325	0.00213631	molecular_function	ferrochelatase activity
CLX0005728	GO:0042800	0.0978532	molecular_function	histone methyltransferase activity (H3-K4 specific)
CLX0005970	GO:0035197	0.00160831	molecular_function	siRNA binding
CLX0005971	GO:0031418	0.218955	molecular_function	L-ascorbic acid binding
CLX0005930	GO:0004767	0.291783	molecular_function	sphingomyelin phosphodiesterase activity
CLX0005931	GO:0003843	0.21887	molecular_function	1,3-beta-D-glucan synthase activity
CLX0005934	GO:0047631	0.00169045	molecular_function	ADP-ribose diphosphatase activity
CLX0005935	GO:0003994	0.292042	molecular_function	aconitate hydratase activity
CLX0005932	GO:0004652	0.219345	molecular_function	polynucleotide adenylyltransferase activity
CLX0005933	GO:0003938	0.000587507	molecular_function	IMP dehydrogenase activity
CLX0005938	GO:0043141	0.175112	molecular_function	ATP-dependent 5'-3' DNA helicase activity
CLX0005939	GO:0071734	0.000366403	molecular_function	biotin-[pyruvate-carboxylase] ligase activity
CLX0005936	GO:0004310	0.437551	molecular_function	farnesyl-diphosphate farnesyltransferase activity
CLX0005937	GO:0004834	0.437786	molecular_function	tryptophan synthase activity
CLX0005942	GO:0015606	0.175335	molecular_function	spermidine transmembrane transporter activity
CLX0005940	GO:0033149	0.000261551	molecular_function	FFAT motif binding
CLX0005703	GO:0004739	0.219186	molecular_function	pyruvate dehydrogenase (acetyl-transferring) activity
CLX0005704	GO:0015572	0.00136375	molecular_function	N-acetylglucosamine transmembrane transporter activity
CLX0005946	GO:0017056	0.052039	molecular_function	structural constituent of nuclear pore
CLX0005701	GO:0008973	0.437569	molecular_function	phosphopentomutase activity
CLX0005943	GO:0097027	0.00219138	molecular_function	ubiquitin-protein transferase activator activity
CLX0005702	GO:0071443	0.000544135	molecular_function	tDNA binding
CLX0005944	GO:0008184	0.439312	molecular_function	glycogen phosphorylase activity
CLX0005707	GO:0000171	0.125334	molecular_function	ribonuclease MRP activity
CLX0005949	GO:0005546	0.0796677	molecular_function	phosphatidylinositol-4,5-bisphosphate binding
CLX0005708	GO:0050262	0.438501	molecular_function	ribosylnicotinamide kinase activity
CLX0005705	GO:0050185	0.000775927	molecular_function	phosphatidylinositol deacylase activity
CLX0005947	GO:0031176	0.000339231	molecular_function	endo-1,4-beta-xylanase activity
CLX0005706	GO:0005302	0.000620027	molecular_function	L-tyrosine transmembrane transporter activity
CLX0005948	GO:0009982	0.0883327	molecular_function	pseudouridine synthase activity
CLX0005709	GO:0004012	0.0887585	molecular_function	phospholipid-translocating ATPase activity
CLX0005912	GO:0004089	0.291912	molecular_function	carbonate dehydratase activity
CLX0005913	GO:0001097	0.175084	molecular_function	TFIIH-class transcription factor binding
CLX0005910	GO:0001055	0.0877862	molecular_function	RNA polymerase II activity
CLX0005911	GO:0008453	0.438203	molecular_function	alanine-glyoxylate transaminase activity
CLX0005916	GO:0004827	0.219128	molecular_function	proline-tRNA ligase activity
CLX0005917	GO:0051015	0.0733296	molecular_function	actin filament binding
CLX0005914	GO:0005525	0.0121502	molecular_function	GTP binding
CLX0005915	GO:0004335	0.000919801	molecular_function	galactokinase activity
CLX0005918	GO:0004832	0.00040666	molecular_function	valine-tRNA ligase activity
CLX0005919	GO:0030332	0.00388512	molecular_function	cyclin binding
CLX0005920	GO:0034212	0.00178267	molecular_function	peptide N-acetyltransferase activity
CLX0005923	GO:0034038	0.000631518	molecular_function	deoxyhypusine synthase activity
CLX0005924	GO:0004637	0.000366403	molecular_function	phosphoribosylamine-glycine ligase activity
CLX0005921	GO:0008977	0.437637	molecular_function	prephenate dehydrogenase activity
CLX0005922	GO:0046568	0.000587507	molecular_function	3-methylbutanol:NAD(P) oxidoreductase activity
CLX0005927	GO:0046982	0.0256984	molecular_function	protein heterodimerization activity
CLX0005928	GO:0035064	0.0799587	molecular_function	methylated histone binding
CLX0005925	GO:0045703	0.438189	molecular_function	ketoreductase activity
CLX0005926	GO:0005516	0.295331	molecular_function	calmodulin binding
CLX0005929	GO:0043892	0.00104486	molecular_function	methylglyoxal reductase (NADPH-dependent) activity
CLX0006425	GO:0001409	0.295426	molecular_function	guanine nucleotide transmembrane transporter activity
CLX0006667	GO:0003877	0.146964	molecular_function	ATP adenylyltransferase activity
CLX0006426	GO:0004351	0.293818	molecular_function	glutamate decarboxylase activity
CLX0006668	GO:0002135	0.146366	molecular_function	CTP binding
CLX0006423	GO:0004647	0.292125	molecular_function	phosphoserine phosphatase activity
CLX0006665	GO:0004122	0.00105703	molecular_function	cystathionine beta-synthase activity
CLX0006424	GO:0034647	0.00147182	molecular_function	histone demethylase activity (H3-trimethyl-K4 specific)
CLX0006429	GO:0016841	0.000648494	molecular_function	ammonia-lyase activity
CLX0006427	GO:0050625	0.291809	molecular_function	2-hydroxy-1,4-benzoquinone reductase activity
CLX0006669	GO:0008574	0.110214	molecular_function	ATP-dependent microtubule motor activity, plus-end-directed
CLX0006428	GO:0070006	0.127371	molecular_function	metalloaminopeptidase activity
CLX0006670	GO:0048038	0.101059	molecular_function	quinone binding
CLX0006432	GO:0004332	0.291725	molecular_function	fructose-bisphosphate aldolase activity
CLX0006674	GO:0008428	0.125751	molecular_function	ribonuclease inhibitor activity
CLX0006433	GO:0004301	0.00222977	molecular_function	epoxide hydrolase activity
CLX0006672	GO:0061543	0.126258	molecular_function	3-demethylubiquinone-6 3-O-methyltransferase activity
CLX0006431	GO:0000340	0.00283608	molecular_function	RNA 7-methylguanosine cap binding
CLX0006673	GO:0004506	0.125121	molecular_function	squalene monooxygenase activity
CLX0006436	GO:0015194	0.21917	molecular_function	L-serine transmembrane transporter activity
CLX0006678	GO:0003680	0.000855889	molecular_function	AT DNA binding
CLX0006437	GO:0033613	0.0444821	molecular_function	activating transcription factor binding
CLX0006434	GO:0016409	0.000972142	molecular_function	palmitoyltransferase activity
CLX0006435	GO:0004801	0.0011667	molecular_function	sedoheptulose-7-phosphate:D-glyceraldehyde-3-phosphate glyceronetransferase activity
CLX0006677	GO:0015093	0.112659	molecular_function	ferrous iron transmembrane transporter activity
CLX0006438	GO:0004345	0.292165	molecular_function	glucose-6-phosphate dehydrogenase activity
CLX0006439	GO:0008121	0.0882301	molecular_function	ubiquinol-cytochrome-c reductase activity
CLX0006681	GO:0016778	0.0654204	molecular_function	diphosphotransferase activity
CLX0006440	GO:0005524	0.00643734	molecular_function	ATP binding
CLX0006680	GO:0070403	0.176217	molecular_function	NAD+ binding
CLX0006201	GO:0003857	0.000587507	molecular_function	3-hydroxyacyl-CoA dehydrogenase activity
CLX0006443	GO:0004035	0.000433151	molecular_function	alkaline phosphatase activity
CLX0006685	GO:0031624	0.000714119	molecular_function	ubiquitin conjugating enzyme binding
CLX0006202	GO:0001056	0.0488784	molecular_function	RNA polymerase III activity
CLX0006444	GO:0070568	0.00090822	molecular_function	guanylyltransferase activity
CLX0006686	GO:0043236	0.109969	molecular_function	laminin binding
CLX0006441	GO:0004160	0.292454	molecular_function	dihydroxy-acid dehydratase activity
CLX0006683	GO:0017025	0.0471124	molecular_function	TBP-class protein binding
CLX0006200	GO:0030145	0.112385	molecular_function	manganese ion binding
CLX0006442	GO:0003746	0.0732477	molecular_function	translation elongation factor activity
CLX0006684	GO:0004378	0.125235	molecular_function	GDP-Man:Man1GlcNAc2-PP-Dol alpha-1,3-mannosyltransferase activity
CLX0005798	GO:0008902	0.00136768	molecular_function	hydroxymethylpyrimidine kinase activity
CLX0006403	GO:0003884	0.292117	molecular_function	D-amino-acid oxidase activity
CLX0006645	GO:0004478	0.146439	molecular_function	methionine adenosyltransferase activity
CLX0005799	GO:0004806	0.0426262	molecular_function	triglyceride lipase activity
CLX0006404	GO:0018423	0.316852	molecular_function	protein C-terminal leucine carboxyl O-methyltransferase activity
CLX0006646	GO:0004631	0.14678	molecular_function	phosphomevalonate kinase activity
CLX0005796	GO:0047617	0.00175426	molecular_function	acyl-CoA hydrolase activity
CLX0006401	GO:0008948	0.000211717	molecular_function	oxaloacetate decarboxylase activity
CLX0006402	GO:0016805	0.00027397	molecular_function	dipeptidase activity
CLX0006886	GO:0000121	0.0472217	molecular_function	glycerol-1-phosphatase activity
CLX0006649	GO:0015086	0.00079506	molecular_function	cadmium ion transmembrane transporter activity
CLX0006408	GO:0046592	0.00301755	molecular_function	polyamine oxidase activity
CLX0006405	GO:0004581	0.00122768	molecular_function	dolichyl-phosphate beta-glucosyltransferase activity
CLX0006647	GO:0015491	0.00164359	molecular_function	cation:cation antiporter activity
CLX0006406	GO:0004450	0.00142991	molecular_function	isocitrate dehydrogenase (NADP+) activity
CLX0006648	GO:0044020	0.145904	molecular_function	histone methyltransferase activity (H4-R3 specific)
CLX0006409	GO:0043022	0.00122383	molecular_function	ribosome binding
CLX0006890	GO:0005034	0.0417178	molecular_function	osmosensor activity
CLX0006410	GO:0008601	0.00118966	molecular_function	protein phosphatase type 2A regulator activity
CLX0006652	GO:0004422	0.148126	molecular_function	hypoxanthine phosphoribosyltransferase activity
CLX0006894	GO:0009927	0.0454238	molecular_function	histidine phosphotransfer kinase activity
CLX0006411	GO:0046820	0.000529424	molecular_function	4-amino-4-deoxychorismate synthase activity
CLX0006653	GO:0034649	0.0026793	molecular_function	histone demethylase activity (H3-monomethyl-K4 specific)
CLX0006650	GO:0003880	0.100926	molecular_function	protein C-terminal carboxyl O-methyltransferase activity
CLX0006892	GO:0004368	0.0444415	molecular_function	glycerol-3-phosphate dehydrogenase activity
CLX0006893	GO:0001088	0.0439181	molecular_function	TFIIE-class binding transcription factor activity
CLX0006414	GO:0001165	0.291693	molecular_function	RNA polymerase I upstream control element sequence-specific DNA binding
CLX0006656	GO:0004004	0.0994438	molecular_function	ATP-dependent RNA helicase activity
CLX0006415	GO:0045140	0.000547117	molecular_function	inositol phosphoceramide synthase activity
CLX0006412	GO:0004865	0.219448	molecular_function	protein serine/threonine phosphatase inhibitor activity
CLX0006654	GO:0005375	0.0999436	molecular_function	copper ion transmembrane transporter activity
CLX0006413	GO:0004037	0.291733	molecular_function	allantoicase activity
CLX0006655	GO:0008113	0.148113	molecular_function	peptide-methionine (S)-S-oxide reductase activity
CLX0006419	GO:0005087	0.218898	molecular_function	Ran guanyl-nucleotide exchange factor activity
CLX0006416	GO:0015450	0.146887	molecular_function	P-P-bond-hydrolysis-driven protein transmembrane transporter activity
CLX0006658	GO:0043140	0.0522865	molecular_function	ATP-dependent 3'-5' DNA helicase activity
CLX0006417	GO:0004571	0.218797	molecular_function	mannosyl-oligosaccharide 1,2-alpha-mannosidase activity
CLX0006659	GO:0008252	0.0991406	molecular_function	nucleotidase activity
CLX0006660	GO:0019778	0.00210106	molecular_function	Atg12 activating enzyme activity
CLX0006422	GO:0015228	0.291802	molecular_function	coenzyme A transmembrane transporter activity
CLX0006664	GO:0003871	0.000351531	molecular_function	5-methyltetrahydropteroyltriglutamate-homocysteine S-methyltransferase activity
CLX0006420	GO:0008420	0.176084	molecular_function	CTD phosphatase activity
CLX0006662	GO:0004648	0.150481	molecular_function	O-phospho-L-serine:2-oxoglutarate aminotransferase activity
CLX0005776	GO:0010308	0.437569	molecular_function	acireductone dioxygenase (Ni2+-requiring) activity
CLX0006623	GO:0004525	0.0974447	molecular_function	ribonuclease III activity
CLX0006865	GO:0003724	0.0413902	molecular_function	RNA helicase activity
CLX0005777	GO:0017049	0.291702	molecular_function	GTP-Rho binding
CLX0006624	GO:0004421	0.181403	molecular_function	hydroxymethylglutaryl-CoA synthase activity
CLX0006621	GO:0010485	0.0527886	molecular_function	H4 histone acetyltransferase activity
CLX0005775	GO:0046961	0.0681102	molecular_function	proton-transporting ATPase activity, rotational mechanism
CLX0006627	GO:0050353	0.00108982	molecular_function	trimethyllysine dioxygenase activity
CLX0006628	GO:0016992	0.000493107	molecular_function	lipoate synthase activity
CLX0005778	GO:0004636	0.00168384	molecular_function	phosphoribosyl-ATP diphosphatase activity
CLX0005779	GO:0004143	0.219718	molecular_function	diacylglycerol kinase activity
CLX0006626	GO:0004439	0.125253	molecular_function	phosphatidylinositol-4,5-bisphosphate 5-phosphatase activity
CLX0006629	GO:0004126	0.175678	molecular_function	cytidine deaminase activity
CLX0005783	GO:0061607	0.438044	molecular_function	peptide alpha-N-propionyltransferase activity
CLX0006630	GO:0004106	0.192714	molecular_function	chorismate mutase activity
CLX0006872	GO:0001073	0.0505425	molecular_function	DNA binding transcription antitermination factor activity
CLX0005784	GO:0000297	0.000438372	molecular_function	spermine transmembrane transporter activity
CLX0006631	GO:0070042	0.147925	molecular_function	rRNA (uridine-N3-)-methyltransferase activity
CLX0006873	GO:0004339	0.0498421	molecular_function	glucan 1,4-alpha-glucosidase activity
CLX0005781	GO:0004347	0.438211	molecular_function	glucose-6-phosphate isomerase activity
CLX0005782	GO:0045145	0.219506	molecular_function	single-stranded DNA 5'-3' exodeoxyribonuclease activity
CLX0006871	GO:0003864	0.0580851	molecular_function	3-methyl-2-oxobutanoate hydroxymethyltransferase activity
CLX0005787	GO:0004496	0.0010019	molecular_function	mevalonate kinase activity
CLX0006634	GO:0001128	0.110168	molecular_function	RNA polymerase II transcription coactivator activity involved in preinitiation complex assembly
CLX0005788	GO:0005049	0.000313905	molecular_function	nuclear export signal receptor activity
CLX0006635	GO:0045290	0.146473	molecular_function	D-arabinose 1-dehydrogenase [NAD(P)+] activity
CLX0006877	GO:0045027	0.049373	molecular_function	DNA end binding
CLX0005785	GO:0004771	0.000874685	molecular_function	sterol esterase activity
CLX0006632	GO:0003861	0.175656	molecular_function	3-isopropylmalate dehydratase activity
CLX0005786	GO:0061483	0.000391758	molecular_function	sulfinylpropanyl adenylate synthase
CLX0006633	GO:0004356	0.175033	molecular_function	glutamate-ammonia ligase activity
CLX0005789	GO:0003735	0.0146241	molecular_function	structural constituent of ribosome
CLX0005790	GO:0000170	0.00328438	molecular_function	sphingosine hydroxylase activity
CLX0005794	GO:0034084	0.437897	molecular_function	steryl deacetylase activity
CLX0006641	GO:0001734	0.14749	molecular_function	mRNA (N6-adenosine)-methyltransferase activity
CLX0005795	GO:0019776	0.176287	molecular_function	Atg8 ligase activity
CLX0006400	GO:0008963	0.000734449	molecular_function	phospho-N-acetylmuramoyl-pentapeptide-transferase activity
CLX0005792	GO:0004852	0.0005908	molecular_function	uroporphyrinogen-III synthase activity
CLX0005793	GO:0050265	0.437596	molecular_function	RNA uridylyltransferase activity
CLX0006640	GO:0035241	0.0039729	molecular_function	protein-arginine omega-N monomethyltransferase activity
CLX0006882	GO:0000979	0.0440195	molecular_function	RNA polymerase II core promoter sequence-specific DNA binding
CLX0005754	GO:0004815	0.292606	molecular_function	aspartate-tRNA ligase activity
CLX0005996	GO:0000828	0.00146056	molecular_function	inositol hexakisphosphate kinase activity
CLX0006843	GO:0001008	0.0470753	molecular_function	RNA polymerase III type 2 promoter sequence-specific DNA binding TFIIIB recruiting transcription factor activity
CLX0005755	GO:0008190	0.43776	molecular_function	eukaryotic initiation factor 4E binding
CLX0005997	GO:0016743	0.00119459	molecular_function	carboxyl- or carbamoyltransferase activity
CLX0006602	GO:0042624	0.175592	molecular_function	ATPase activity, uncoupled
CLX0006844	GO:0015036	0.06233	molecular_function	disulfide oxidoreductase activity
CLX0005752	GO:0004190	0.0519844	molecular_function	aspartic-type endopeptidase activity
CLX0005994	GO:0003896	0.291857	molecular_function	DNA primase activity
CLX0005753	GO:0000827	0.00121951	molecular_function	inositol-1,3,4,5,6-pentakisphosphate kinase activity
CLX0005995	GO:0004764	0.000587507	molecular_function	shikimate 3-dehydrogenase (NADP+) activity
CLX0006600	GO:0004338	0.109447	molecular_function	glucan exo-1,3-beta-glucosidase activity
CLX0006842	GO:0004076	0.0628308	molecular_function	biotin synthase activity
CLX0005758	GO:0080132	0.00328438	molecular_function	fatty acid alpha-hydroxylase activity
CLX0006605	GO:0003879	0.177801	molecular_function	ATP phosphoribosyltransferase activity
CLX0005759	GO:0003855	0.292499	molecular_function	3-dehydroquinate dehydratase activity
CLX0006606	GO:0004371	0.00122901	molecular_function	glycerone kinase activity
CLX0005756	GO:0004821	0.00040666	molecular_function	histidine-tRNA ligase activity
CLX0005998	GO:0000156	0.109548	molecular_function	phosphorelay response regulator activity
CLX0006603	GO:0030159	0.147044	molecular_function	receptor signaling complex scaffold activity
CLX0006845	GO:0005199	0.00350262	molecular_function	structural constituent of cell wall
CLX0005757	GO:0008976	0.438492	molecular_function	polyphosphate kinase activity
CLX0006604	GO:0031386	0.10045	molecular_function	protein tag
CLX0006846	GO:0034479	0.00194036	molecular_function	phosphatidylglycerol phospholipase C activity
CLX0006607	GO:0004862	0.00179243	molecular_function	cAMP-dependent protein kinase inhibitor activity
CLX0006608	GO:0015186	0.146103	molecular_function	L-glutamine transmembrane transporter activity
CLX0005761	GO:0003876	0.438177	molecular_function	AMP deaminase activity
CLX0006850	GO:0001186	0.0583549	molecular_function	RNA polymerase I transcription factor recruiting transcription factor activity
CLX0005762	GO:0004634	0.00111005	molecular_function	phosphopyruvate hydratase activity
CLX0005760	GO:0030627	0.21898	molecular_function	pre-mRNA 5'-splice site binding
CLX0005765	GO:0004643	0.437619	molecular_function	phosphoribosylaminoimidazolecarboxamide formyltransferase activity
CLX0006612	GO:0000907	0.00108982	molecular_function	sulfonate dioxygenase activity
CLX0006854	GO:0004828	0.0582285	molecular_function	serine-tRNA ligase activity
CLX0005766	GO:0031683	0.00114921	molecular_function	G-protein beta/gamma-subunit complex binding
CLX0006855	GO:0004451	0.0549348	molecular_function	isocitrate lyase activity
CLX0005763	GO:0003688	0.0287376	molecular_function	DNA replication origin binding
CLX0006610	GO:0098518	0.00146051	molecular_function	polynucleotide phosphatase activity
CLX0005764	GO:0004736	0.437617	molecular_function	pyruvate carboxylase activity
CLX0006611	GO:0004128	0.129636	molecular_function	cytochrome-b5 reductase activity, acting on NAD(P)H
CLX0006853	GO:0050177	0.0553814	molecular_function	phenylpyruvate decarboxylase activity
CLX0005769	GO:0008199	0.000251618	molecular_function	ferric iron binding
CLX0006616	GO:0046899	0.175463	molecular_function	nucleoside triphosphate adenylate kinase activity
CLX0006858	GO:0001016	0.0373523	molecular_function	RNA polymerase III regulatory region DNA binding
CLX0005767	GO:0016661	0.00329297	molecular_function	oxidoreductase activity, acting on other nitrogenous compounds as donors
CLX0006614	GO:0001948	0.00380199	molecular_function	glycoprotein binding
CLX0006856	GO:0001167	0.0440952	molecular_function	sequence-specific DNA binding RNA polymerase I transcription factor activity
CLX0005768	GO:0043531	0.219163	molecular_function	ADP binding
CLX0006615	GO:1990042	0.000587507	molecular_function	glycerol dehydrogenase [NAD(P)+] activity
CLX0006618	GO:0034511	0.145927	molecular_function	U3 snoRNA binding
CLX0006619	GO:0043495	0.00388512	molecular_function	protein anchor
CLX0005772	GO:0015431	0.000291545	molecular_function	glutathione S-conjugate-exporting ATPase activity
CLX0006861	GO:0008521	0.0519771	molecular_function	acetyl-CoA transporter activity
CLX0005773	GO:0042284	0.000470982	molecular_function	sphingolipid delta-4 desaturase activity
CLX0005770	GO:0004747	0.000919801	molecular_function	ribokinase activity
CLX0005771	GO:0019789	0.00194706	molecular_function	SUMO transferase activity
CLX0006029	GO:0043047	0.0882086	molecular_function	single-stranded telomeric DNA binding
CLX0006027	GO:0000031	0.223787	molecular_function	mannosylphosphate transferase activity
CLX0006269	GO:0004135	0.300168	molecular_function	amylo-alpha-1,6-glucosidase activity
CLX0006028	GO:0003935	0.437533	molecular_function	GTP cyclohydrolase II activity
CLX0006271	GO:0018631	0.291761	molecular_function	phenylacetate hydroxylase activity
CLX0006032	GO:0046975	0.437883	molecular_function	histone methyltransferase activity (H3-K36 specific)
CLX0006274	GO:0018456	0.17541	molecular_function	aryl-alcohol dehydrogenase (NAD+) activity
CLX0006033	GO:0000774	0.002413	molecular_function	adenyl-nucleotide exchange factor activity
CLX0006275	GO:0033897	0.00176801	molecular_function	ribonuclease T2 activity
CLX0006030	GO:0015250	0.438548	molecular_function	water channel activity
CLX0006272	GO:0051787	0.126121	molecular_function	misfolded protein binding
CLX0006031	GO:0008419	0.438218	molecular_function	RNA lariat debranching enzyme activity
CLX0006273	GO:0004683	0.292166	molecular_function	calmodulin-dependent protein kinase activity
CLX0006036	GO:0009383	0.294651	molecular_function	rRNA (cytosine-C5-)-methyltransferase activity
CLX0006278	GO:0004558	0.219067	molecular_function	alpha-1,4-glucosidase activity
CLX0006037	GO:0015616	0.0420921	molecular_function	DNA translocase activity
CLX0006279	GO:0005476	0.00318376	molecular_function	carnitine:acyl carnitine antiporter activity
CLX0006034	GO:0005275	0.00153137	molecular_function	amine transmembrane transporter activity
CLX0006276	GO:0003691	0.175078	molecular_function	double-stranded telomeric DNA binding
CLX0006035	GO:0004115	0.291704	molecular_function	3',5'-cyclic-AMP phosphodiesterase activity
CLX0006038	GO:0004176	0.219394	molecular_function	ATP-dependent peptidase activity
CLX0006039	GO:0031078	0.298512	molecular_function	histone deacetylase activity (H3-K14 specific)
CLX0006281	GO:0004424	0.292257	molecular_function	imidazoleglycerol-phosphate dehydratase activity
CLX0006282	GO:0004765	0.00136768	molecular_function	shikimate kinase activity
CLX0006280	GO:0015088	0.221953	molecular_function	copper uptake transmembrane transporter activity
CLX0006043	GO:0004360	0.437939	molecular_function	glutamine-fructose-6-phosphate transaminase (isomerizing) activity
CLX0006285	GO:0016231	0.29196	molecular_function	beta-N-acetylglucosaminidase activity
CLX0006044	GO:0004737	0.00230374	molecular_function	pyruvate decarboxylase activity
CLX0006286	GO:0003867	0.219279	molecular_function	4-aminobutyrate transaminase activity
CLX0006041	GO:0097602	0.00388512	molecular_function	cullin family protein binding
CLX0006283	GO:0047560	0.000587507	molecular_function	3-dehydrosphinganine reductase activity
CLX0006042	GO:0004814	0.00040666	molecular_function	arginine-tRNA ligase activity
CLX0006284	GO:0016018	0.00191754	molecular_function	cyclosporin A binding
CLX0006047	GO:0000772	0.000267584	molecular_function	mating pheromone activity
CLX0006289	GO:0015184	0.29175	molecular_function	L-cystine transmembrane transporter activity
CLX0006048	GO:0080139	0.437655	molecular_function	borate efflux transmembrane transporter activity
CLX0006045	GO:0001168	0.00186471	molecular_function	RNA polymerase I upstream control element sequence-specific DNA binding transcription factor activity
CLX0006287	GO:0046570	0.0005908	molecular_function	methylthioribulose 1-phosphate dehydratase activity
CLX0006046	GO:0004805	0.291737	molecular_function	trehalose-phosphatase activity
CLX0006288	GO:0031370	0.175224	molecular_function	eukaryotic initiation factor 4G binding
CLX0006007	GO:0004535	0.291698	molecular_function	poly(A)-specific ribonuclease activity
CLX0006249	GO:1901916	0.00125235	molecular_function	protein kinase activity involved in regulation of protein localization to cell division site involved in cytokinesis
CLX0006005	GO:0008176	0.291727	molecular_function	tRNA (guanine-N7-)-methyltransferase activity
CLX0006247	GO:0004817	0.00040666	molecular_function	cysteine-tRNA ligase activity
CLX0006489	GO:0004766	0.000656397	molecular_function	spermidine synthase activity
CLX0006006	GO:0004568	0.000347845	molecular_function	chitinase activity
CLX0006248	GO:0046933	0.0627884	molecular_function	proton-transporting ATP synthase activity, rotational mechanism
CLX0006009	GO:0045547	0.292886	molecular_function	dehydrodolichyl diphosphate synthase activity
CLX0006490	GO:0004655	0.220356	molecular_function	porphobilinogen synthase activity
CLX0006491	GO:0001786	0.220811	molecular_function	phosphatidylserine binding
CLX0006010	GO:0000215	0.441086	molecular_function	tRNA 2'-phosphotransferase activity
CLX0006252	GO:0097079	0.00063652	molecular_function	selenite:proton symporter activity
CLX0006011	GO:0008703	0.000587507	molecular_function	5-amino-6-(5-phosphoribosylamino)uracil reductase activity
CLX0006253	GO:0004523	0.00019375	molecular_function	RNA-DNA hybrid ribonuclease activity
CLX0006495	GO:0004088	0.1475	molecular_function	carbamoyl-phosphate synthase (glutamine-hydrolyzing) activity
CLX0006250	GO:0003992	0.000529424	molecular_function	N2-acetyl-L-ornithine:2-oxoglutarate 5-aminotransferase activity
CLX0006492	GO:0051539	0.0684282	molecular_function	4 iron, 4 sulfur cluster binding
CLX0006251	GO:0004609	0.292702	molecular_function	phosphatidylserine decarboxylase activity
CLX0006493	GO:0042887	0.0644809	molecular_function	amide transmembrane transporter activity
CLX0006014	GO:0015663	0.000108032	molecular_function	nicotinamide mononucleotide transmembrane transporter activity
CLX0006256	GO:0015105	0.000249331	molecular_function	arsenite transmembrane transporter activity
CLX0006498	GO:0005353	0.00111668	molecular_function	fructose transmembrane transporter activity
CLX0006015	GO:0005315	0.0803274	molecular_function	inorganic phosphate transmembrane transporter activity
CLX0006257	GO:0004370	0.00109175	molecular_function	glycerol kinase activity
CLX0006012	GO:0045127	0.437699	molecular_function	N-acetylglucosamine kinase activity
CLX0006254	GO:0017108	0.147163	molecular_function	5'-flap endonuclease activity
CLX0006496	GO:0008972	0.00119632	molecular_function	phosphomethylpyrimidine kinase activity
CLX0006013	GO:0016411	0.000219202	molecular_function	acylglycerol O-acyltransferase activity
CLX0006255	GO:0008495	0.437531	molecular_function	protoheme IX farnesyltransferase activity
CLX0006497	GO:0003991	0.0016063	molecular_function	acetylglutamate kinase activity
CLX0006018	GO:0000285	0.437601	molecular_function	1-phosphatidylinositol-3-phosphate 5-kinase activity
CLX0006019	GO:0019825	0.122481	molecular_function	oxygen binding
CLX0006016	GO:0004584	0.000213662	molecular_function	dolichyl-phosphate-mannose-glycolipid alpha-mannosyltransferase activity
CLX0006258	GO:0010521	0.00136965	molecular_function	telomerase inhibitor activity
CLX0006017	GO:0034737	0.000217602	molecular_function	ergosterol O-acyltransferase activity
CLX0006259	GO:0016530	0.0279427	molecular_function	metallochaperone activity
CLX0006260	GO:0004664	0.000330829	molecular_function	prephenate dehydratase activity
CLX0006021	GO:0016708	0.00049179	molecular_function	oxidoreductase activity, acting on paired donors, with incorporation or reduction of molecular oxygen, NAD(P)H as one donor, and incorporation of two atoms of oxygen into one donor
CLX0006263	GO:0003986	0.00175426	molecular_function	acetyl-CoA hydrolase activity
CLX0006264	GO:0004749	0.177787	molecular_function	ribose phosphate diphosphokinase activity
CLX0006261	GO:0047555	0.43757	molecular_function	3',5'-cyclic-GMP phosphodiesterase activity
CLX0006020	GO:0004016	0.446001	molecular_function	adenylate cyclase activity
CLX0006262	GO:0004830	0.00040666	molecular_function	tryptophan-tRNA ligase activity
CLX0006025	GO:0034658	0.438711	molecular_function	isopropylmalate transmembrane transporter activity
CLX0006267	GO:0015292	0.00172739	molecular_function	uniporter activity
CLX0006026	GO:0044692	0.00067882	molecular_function	exoribonuclease activator activity
CLX0006268	GO:0004816	0.292052	molecular_function	asparagine-tRNA ligase activity
CLX0006023	GO:0004430	0.218857	molecular_function	1-phosphatidylinositol 4-kinase activity
CLX0006265	GO:0032093	0.292323	molecular_function	SAM domain binding
CLX0006024	GO:0034023	0.437746	molecular_function	5-(carboxyamino)imidazole ribonucleotide mutase activity
CLX0006266	GO:0000993	0.000309412	molecular_function	RNA polymerase II core binding
CLX0006227	GO:0047407	0.437603	molecular_function	ADP-ribosyl-[dinitrogen reductase] hydrolase activity
CLX0006469	GO:0018580	0.218955	molecular_function	nitronate monooxygenase activity
CLX0006228	GO:0001075	9.97938e-05	molecular_function	RNA polymerase II core promoter sequence-specific DNA binding transcription factor activity involved in preinitiation complex assembly
CLX0006225	GO:0004331	0.00140937	molecular_function	fructose-2,6-bisphosphate 2-phosphatase activity
CLX0006467	GO:0016208	0.177056	molecular_function	AMP binding
CLX0006226	GO:0004329	0.292623	molecular_function	formate-tetrahydrofolate ligase activity
CLX0006468	GO:0004373	0.218853	molecular_function	glycogen (starch) synthase activity
CLX0006229	GO:0017022	0.000929736	molecular_function	myosin binding
CLX0006230	GO:0003978	0.437881	molecular_function	UDP-glucose 4-epimerase activity
CLX0006472	GO:0043024	0.127469	molecular_function	ribosomal small subunit binding
CLX0006231	GO:0015182	0.439399	molecular_function	L-asparagine transmembrane transporter activity
CLX0006473	GO:0032138	0.177962	molecular_function	single base insertion or deletion binding
CLX0006470	GO:0072371	0.220189	molecular_function	histone kinase activity (H2A-S121 specific)
CLX0006471	GO:0004198	0.175328	molecular_function	calcium-dependent cysteine-type endopeptidase activity
CLX0006235	GO:0004396	0.00100715	molecular_function	hexokinase activity
CLX0006477	GO:0000252	0.000587507	molecular_function	C-3 sterol dehydrogenase (C-4 sterol decarboxylase) activity
CLX0006232	GO:0019702	0.438507	molecular_function	protein-arginine N5-methyltransferase activity
CLX0006474	GO:0050072	0.00168326	molecular_function	m7G(5')pppN diphosphatase activity
CLX0006233	GO:0016717	0.000472549	molecular_function	oxidoreductase activity, acting on paired donors, with oxidation of a pair of donors resulting in the reduction of molecular oxygen to two molecules of water
CLX0006475	GO:0031151	0.218827	molecular_function	histone methyltransferase activity (H3-K79 specific)
CLX0006238	GO:0008124	0.000737849	molecular_function	4-alpha-hydroxytetrahydrobiopterin dehydratase activity
CLX0006239	GO:0004583	0.437683	molecular_function	dolichyl-phosphate-glucose-glycolipid alpha-glucosyltransferase activity
CLX0006236	GO:0005324	0.000416377	molecular_function	long-chain fatty acid transporter activity
CLX0006478	GO:0004352	0.219382	molecular_function	glutamate dehydrogenase (NAD+) activity
CLX0006237	GO:0042134	0.111414	molecular_function	rRNA primary transcript binding
CLX0006479	GO:0015535	0.218871	molecular_function	fucose:proton symporter activity
CLX0006480	GO:0052862	0.175293	molecular_function	glucan endo-1,4-beta-glucanase activity, C-3 substituted reducing group
CLX0006241	GO:0000287	0.0271326	molecular_function	magnesium ion binding
CLX0006483	GO:0003959	0.00188003	molecular_function	NADPH dehydrogenase activity
CLX0006000	GO:0008353	0.000216013	molecular_function	RNA polymerase II carboxy-terminal domain kinase activity
CLX0006242	GO:0004622	0.176269	molecular_function	lysophospholipase activity
CLX0006484	GO:0000404	0.109454	molecular_function	heteroduplex DNA loop binding
CLX0006240	GO:0015197	0.00268684	molecular_function	peptide transporter activity
CLX0006482	GO:0003977	0.218841	molecular_function	UDP-N-acetylglucosamine diphosphorylase activity
CLX0006003	GO:0005484	0.0472725	molecular_function	SNAP receptor activity
CLX0006245	GO:0004134	0.438922	molecular_function	4-alpha-glucanotransferase activity
CLX0006487	GO:0035242	0.00195538	molecular_function	protein-arginine omega-N asymmetric methyltransferase activity
CLX0006004	GO:0061503	0.437932	molecular_function	tRNA threonylcarbamoyladenosine dehydratase
CLX0006246	GO:0030985	0.00388512	molecular_function	high molecular weight kininogen binding
CLX0006001	GO:0032216	0.000217602	molecular_function	glucosaminyl-phosphotidylinositol O-acyltransferase activity
CLX0006485	GO:0010314	0.000697474	molecular_function	phosphatidylinositol-5-phosphate binding
CLX0006002	GO:0004366	0.000217602	molecular_function	glycerol-3-phosphate O-acyltransferase activity
CLX0006244	GO:0031278	0.438117	molecular_function	alpha-1,2-galactosyltransferase activity
CLX0006486	GO:0005384	0.00249104	molecular_function	manganese ion transmembrane transporter activity
CLX0006205	GO:0034338	0.000460354	molecular_function	short-chain carboxylesterase activity
CLX0006447	GO:0008310	0.292001	molecular_function	single-stranded DNA 3'-5' exodeoxyribonuclease activity
CLX0006689	GO:0047536	0.000694182	molecular_function	2-aminoadipate transaminase activity
CLX0006206	GO:0000182	0.000854426	molecular_function	rDNA binding
CLX0006448	GO:0097020	0.296055	molecular_function	COPII adaptor activity
CLX0006203	GO:0003755	0.0741952	molecular_function	peptidyl-prolyl cis-trans isomerase activity
CLX0006445	GO:0097358	0.000460354	molecular_function	D-leucyl-tRNA(Leu) deacylase activity
CLX0006687	GO:0008484	0.00165972	molecular_function	sulfuric ester hydrolase activity
CLX0006204	GO:0004528	0.437623	molecular_function	phosphodiesterase I activity
CLX0006446	GO:0050113	0.000250407	molecular_function	inositol oxygenase activity
CLX0006688	GO:0032115	0.125499	molecular_function	sorbose reductase activity
CLX0006209	GO:0000104	0.000820523	molecular_function	succinate dehydrogenase activity
CLX0006207	GO:0047964	0.437905	molecular_function	glyoxylate reductase activity
CLX0006449	GO:0019135	0.000479309	molecular_function	deoxyhypusine monooxygenase activity
CLX0006208	GO:1990165	0.293283	molecular_function	single-strand break-containing DNA binding
CLX0006450	GO:0016768	0.292298	molecular_function	spermine synthase activity
CLX0006692	GO:0004476	0.125376	molecular_function	mannose-6-phosphate isomerase activity
CLX0006451	GO:0005522	0.292983	molecular_function	profilin binding
CLX0006690	GO:0003987	0.00284962	molecular_function	acetate-CoA ligase activity
CLX0006691	GO:0001139	0.109677	molecular_function	core RNA polymerase II recruiting transcription factor activity
CLX0006454	GO:0052856	0.292625	molecular_function	NADHX epimerase activity
CLX0006696	GO:0008308	0.0874616	molecular_function	voltage-gated anion channel activity
CLX0006213	GO:0004073	0.00155962	molecular_function	aspartate-semialdehyde dehydrogenase activity
CLX0006455	GO:0047770	0.292394	molecular_function	carboxylate reductase activity
CLX0006697	GO:0004047	0.000539798	molecular_function	aminomethyltransferase activity
CLX0006210	GO:0004460	0.437604	molecular_function	L-lactate dehydrogenase (cytochrome) activity
CLX0006452	GO:0008418	0.00018974	molecular_function	protein-N-terminal asparagine amidohydrolase activity
CLX0006694	GO:0003868	0.00198237	molecular_function	4-hydroxyphenylpyruvate dioxygenase activity
CLX0006211	GO:0052905	0.00434759	molecular_function	tRNA (guanine(9)-N(1))-methyltransferase activity
CLX0006453	GO:0001223	0.00110797	molecular_function	transcription coactivator binding
CLX0006695	GO:0032137	0.00225412	molecular_function	guanine/thymine mispair binding
CLX0006216	GO:0004751	0.437644	molecular_function	ribose-5-phosphate isomerase activity
CLX0006458	GO:0001164	0.175838	molecular_function	RNA polymerase I CORE element sequence-specific DNA binding
CLX0006217	GO:0003995	0.000808194	molecular_function	acyl-CoA dehydrogenase activity
CLX0006459	GO:0000155	0.000961273	molecular_function	phosphorelay sensor kinase activity
CLX0006214	GO:1990174	0.000850938	molecular_function	phosphodiesterase decapping endonuclease activity
CLX0006456	GO:0004550	0.221649	molecular_function	nucleoside diphosphate kinase activity
CLX0006698	GO:0047499	0.125106	molecular_function	calcium-independent phospholipase A2 activity
CLX0006215	GO:1901681	0.0155094	molecular_function	sulfur compound binding
CLX0006457	GO:0004084	0.175529	molecular_function	branched-chain-amino-acid transaminase activity
CLX0006699	GO:0032542	0.126205	molecular_function	sulfiredoxin activity
CLX0006218	GO:0004851	0.000308533	molecular_function	uroporphyrin-III C-methyltransferase activity
CLX0006219	GO:0008143	0.109734	molecular_function	poly(A) binding
CLX0006461	GO:0070463	0.219605	molecular_function	tubulin-dependent ATPase activity
CLX0006220	GO:0008412	0.437607	molecular_function	4-hydroxybenzoate octaprenyltransferase activity
CLX0006462	GO:0019901	0.000535622	molecular_function	protein kinase binding
CLX0006460	GO:0003730	0.145928	molecular_function	mRNA 3'-UTR binding
CLX0006223	GO:0015248	0.000416377	molecular_function	sterol transporter activity
CLX0006465	GO:0004399	0.000587507	molecular_function	histidinol dehydrogenase activity
CLX0006224	GO:0036033	0.43799	molecular_function	mediator complex binding
CLX0006466	GO:0004020	0.219715	molecular_function	adenylylsulfate kinase activity
CLX0006463	GO:0003850	0.2199	molecular_function	2-deoxyglucose-6-phosphatase activity
CLX0006222	GO:0003743	0.0306763	molecular_function	translation initiation factor activity
CLX0006464	GO:0004799	0.219239	molecular_function	thymidylate synthase activity
CLX0006090	GO:0004789	0.438686	molecular_function	thiamine-phosphate diphosphorylase activity
CLX0006091	GO:0033833	0.438047	molecular_function	hydroxymethylfurfural reductase (NADH) activity
CLX0006094	GO:0004298	0.0589511	molecular_function	threonine-type endopeptidase activity
CLX0006095	GO:0000146	0.291825	molecular_function	microfilament motor activity
CLX0006093	GO:0030955	0.438934	molecular_function	potassium ion binding
CLX0006098	GO:0001671	0.055039	molecular_function	ATPase activator activity
CLX0006099	GO:0003883	0.437853	molecular_function	CTP synthase activity
CLX0006096	GO:0016748	0.00100078	molecular_function	succinyltransferase activity
CLX0006097	GO:0005545	0.146715	molecular_function	1-phosphatidylinositol binding
CLX0006072	GO:0004075	0.000391758	molecular_function	biotin carboxylase activity
CLX0006070	GO:0000224	0.00018974	molecular_function	peptide-N4-(N-acetyl-beta-glucosaminyl)asparagine amidase activity
CLX0006071	GO:0004312	0.000975756	molecular_function	fatty acid synthase activity
CLX0006076	GO:0004375	0.175327	molecular_function	glycine dehydrogenase (decarboxylating) activity
CLX0006077	GO:0000825	0.00105082	molecular_function	inositol tetrakisphosphate 6-kinase activity
CLX0006074	GO:0008526	0.178275	molecular_function	phosphatidylinositol transporter activity
CLX0006075	GO:0015244	0.00323002	molecular_function	fluconazole transporter activity
CLX0006078	GO:0016435	0.00260618	molecular_function	rRNA (guanine) methyltransferase activity
CLX0006079	GO:0004829	0.293498	molecular_function	threonine-tRNA ligase activity
CLX0006080	GO:0004185	0.176235	molecular_function	serine-type carboxypeptidase activity
CLX0006083	GO:0032794	0.438524	molecular_function	GTPase activating protein binding
CLX0006084	GO:0008195	0.000433151	molecular_function	phosphatidate phosphatase activity
CLX0006081	GO:0004061	0.218938	molecular_function	arylformamidase activity
CLX0006082	GO:0004141	0.438202	molecular_function	dethiobiotin synthase activity
CLX0006087	GO:0005095	0.438352	molecular_function	GTPase inhibitor activity
CLX0006088	GO:0044025	0.439034	molecular_function	histone kinase activity (H2B-S14 specific)
CLX0006085	GO:0048487	0.437669	molecular_function	beta-tubulin binding
CLX0006086	GO:0004697	0.00019659	molecular_function	protein kinase C activity
CLX0006089	GO:0004435	0.220689	molecular_function	phosphatidylinositol phospholipase C activity
CLX0006049	GO:0008251	0.00183488	molecular_function	tRNA-specific adenosine deaminase activity
CLX0006050	GO:0017176	0.218858	molecular_function	phosphatidylinositol N-acetylglucosaminyltransferase activity
CLX0006292	GO:0001068	0.22026	molecular_function	transcription regulatory region RNA binding
CLX0006051	GO:0000810	0.00168326	molecular_function	diacylglycerol diphosphate phosphatase activity
CLX0006293	GO:0004808	0.000301245	molecular_function	tRNA (5-methylaminomethyl-2-thiouridylate)-methyltransferase activity
CLX0006290	GO:0001103	0.0887229	molecular_function	RNA polymerase II repressing transcription factor binding
CLX0006291	GO:0008808	0.000233737	molecular_function	cardiolipin synthase activity
CLX0006054	GO:0019003	0.00279764	molecular_function	GDP binding
CLX0006296	GO:0000049	0.0471176	molecular_function	tRNA binding
CLX0006055	GO:0033680	0.292596	molecular_function	ATP-dependent DNA/RNA helicase activity
CLX0006297	GO:1990162	0.293143	molecular_function	histone deacetylase activity (H3-K4 specific)
CLX0006294	GO:0033699	0.218802	molecular_function	DNA 5'-adenosine monophosphate hydrolase activity
CLX0006053	GO:0004617	0.438088	molecular_function	phosphoglycerate dehydrogenase activity
CLX0006058	GO:0004713	0.0106845	molecular_function	protein tyrosine kinase activity
CLX0006059	GO:0051731	0.00102685	molecular_function	polynucleotide 5'-hydroxyl-kinase activity
CLX0006056	GO:0017089	0.438935	molecular_function	glycolipid transporter activity
CLX0006298	GO:0004420	0.291993	molecular_function	hydroxymethylglutaryl-CoA reductase (NADPH) activity
CLX0006057	GO:0019237	0.146297	molecular_function	centromeric DNA binding
CLX0006061	GO:0015193	0.000743948	molecular_function	L-proline transmembrane transporter activity
CLX0006062	GO:0047002	0.000587507	molecular_function	L-arabinitol 2-dehydrogenase activity
CLX0006060	GO:0000829	0.00106616	molecular_function	inositol heptakisphosphate kinase activity
CLX0006065	GO:0031625	0.0979267	molecular_function	ubiquitin protein ligase binding
CLX0006066	GO:0004575	0.000440552	molecular_function	sucrose alpha-glucosidase activity
CLX0006063	GO:0004049	0.291746	molecular_function	anthranilate synthase activity
CLX0006069	GO:0045131	0.291773	molecular_function	pre-mRNA branch point binding
CLX0006067	GO:0071862	0.29274	molecular_function	protein phosphatase type 1 activator activity
CLX0006068	GO:0015266	0.0548871	molecular_function	protein channel activity
CLX0005853	GO:0004099	0.000253548	molecular_function	chitin deacetylase activity
CLX0006700	GO:0018738	0.132317	molecular_function	S-formylglutathione hydrolase activity
CLX0005854	GO:0008131	0.292025	molecular_function	primary amine oxidase activity
CLX0006701	GO:0018812	0.125287	molecular_function	3-hydroxyacyl-CoA dehydratase activity
CLX0005851	GO:0004222	0.0553687	molecular_function	metalloendopeptidase activity
CLX0006940	GO:0001082	0.0260081	molecular_function	RNA polymerase I transcription factor binding transcription factor activity
CLX0005852	GO:0004059	0.437713	molecular_function	aralkylamine N-acetyltransferase activity
CLX0005857	GO:0004723	0.296062	molecular_function	calcium-dependent protein serine/threonine phosphatase activity
CLX0006704	GO:0050236	0.126771	molecular_function	pyridoxine:NADP 4-dehydrogenase activity
CLX0005858	GO:0004417	0.0010019	molecular_function	hydroxyethylthiazole kinase activity
CLX0006705	GO:0005078	0.0882342	molecular_function	MAP-kinase scaffold activity
CLX0005855	GO:0051087	0.0545685	molecular_function	chaperone binding
CLX0005856	GO:0003968	0.0628574	molecular_function	RNA-directed RNA polymerase activity
CLX0006703	GO:0030674	0.101754	molecular_function	protein binding, bridging
CLX0006945	GO:0004463	0.0290052	molecular_function	leukotriene-A4 hydrolase activity
CLX0006709	GO:0043813	0.0980495	molecular_function	phosphatidylinositol-3,5-bisphosphate 5-phosphatase activity
CLX0005859	GO:0017005	0.438676	molecular_function	3'-tyrosyl-DNA phosphodiesterase activity
CLX0006706	GO:0004499	0.0973272	molecular_function	N,N-dimethylaniline monooxygenase activity
CLX0006948	GO:0008270	0.0104273	molecular_function	zinc ion binding
CLX0006707	GO:0003923	0.00530961	molecular_function	GPI-anchor transamidase activity
CLX0005860	GO:0004174	0.440518	molecular_function	electron-transferring-flavoprotein dehydrogenase activity
CLX0005861	GO:0008962	0.000433151	molecular_function	phosphatidylglycerophosphatase activity
CLX0005864	GO:0015104	0.000249331	molecular_function	antimonite transmembrane transporter activity
CLX0006711	GO:0030942	0.000216197	molecular_function	endoplasmic reticulum signal peptide binding
CLX0005865	GO:0030276	0.113158	molecular_function	clathrin binding
CLX0006712	GO:0004733	0.109495	molecular_function	pyridoxamine-phosphate oxidase activity
CLX0006954	GO:0005381	0.0214325	molecular_function	iron ion transmembrane transporter activity
CLX0005862	GO:0004067	0.00018974	molecular_function	asparaginase activity
CLX0005863	GO:0004124	0.293168	molecular_function	cysteine synthase activity
CLX0006710	GO:0004831	0.115784	molecular_function	tyrosine-tRNA ligase activity
CLX0005868	GO:0005047	0.00120666	molecular_function	signal recognition particle binding
CLX0006957	GO:0008410	0.0231067	molecular_function	CoA-transferase activity
CLX0005869	GO:0004809	0.219594	molecular_function	tRNA (guanine-N2-)-methyltransferase activity
CLX0006716	GO:0047184	0.109561	molecular_function	1-acylglycerophosphocholine O-acyltransferase activity
CLX0005866	GO:0045142	0.29202	molecular_function	triplex DNA binding
CLX0006713	GO:0046583	0.126946	molecular_function	cation efflux transmembrane transporter activity
CLX0005867	GO:0004616	0.292247	molecular_function	phosphogluconate dehydrogenase (decarboxylating) activity
CLX0006714	GO:0004861	0.0878124	molecular_function	cyclin-dependent protein serine/threonine kinase inhibitor activity
CLX0006719	GO:0070336	0.000354585	molecular_function	flap-structured DNA binding
CLX0006717	GO:0005290	0.109764	molecular_function	L-histidine transmembrane transporter activity
CLX0006959	GO:0016744	0.0277418	molecular_function	transferase activity, transferring aldehyde or ketonic groups
CLX0006718	GO:0008556	0.125516	molecular_function	potassium-transporting ATPase activity
CLX0005871	GO:0016720	0.437914	molecular_function	delta12-fatty acid dehydrogenase activity
CLX0005872	GO:0042826	0.000714119	molecular_function	histone deacetylase binding
CLX0005870	GO:0004791	0.438689	molecular_function	thioredoxin-disulfide reductase activity
CLX0005831	GO:0033743	0.00227922	molecular_function	peptide-methionine (R)-S-oxide reductase activity
CLX0005832	GO:0061133	0.293086	molecular_function	endopeptidase activator activity
CLX0005830	GO:0015355	0.000549386	molecular_function	secondary active monocarboxylate transmembrane transporter activity
CLX0006924	GO:0010181	0.0359112	molecular_function	FMN binding
CLX0005836	GO:0008157	0.219137	molecular_function	protein phosphatase 1 binding
CLX0005833	GO:0019912	0.292538	molecular_function	cyclin-dependent protein kinase activating kinase activity
CLX0006922	GO:0016314	0.035496	molecular_function	phosphatidylinositol-3,4,5-trisphosphate 3-phosphatase activity
CLX0005834	GO:0004635	0.443457	molecular_function	phosphoribosyl-AMP cyclohydrolase activity
CLX0005839	GO:0008398	0.0015629	molecular_function	sterol 14-demethylase activity
CLX0005837	GO:0003975	0.000233737	molecular_function	UDP-N-acetylglucosamine-dolichyl-phosphate N-acetylglucosaminephosphotransferase activity
CLX0005838	GO:0044377	0.445265	molecular_function	RNA polymerase II core promoter proximal region sequence-specific DNA binding, bending
CLX0005842	GO:0001077	0.0260564	molecular_function	RNA polymerase II core promoter proximal region sequence-specific DNA binding transcription factor activity involved in positive regulation of transcription
CLX0005843	GO:0015299	0.000777071	molecular_function	solute:proton antiporter activity
CLX0006932	GO:0003983	0.0314048	molecular_function	UTP:glucose-1-phosphate uridylyltransferase activity
CLX0005840	GO:0042781	0.00019375	molecular_function	3'-tRNA processing endoribonuclease activity
CLX0005846	GO:0005487	0.0709949	molecular_function	nucleocytoplasmic transporter activity
CLX0005847	GO:0003906	0.000271783	molecular_function	DNA-(apurinic or apyrimidinic site) lyase activity
CLX0005844	GO:0004029	0.291808	molecular_function	aldehyde dehydrogenase (NAD) activity
CLX0005845	GO:0005471	0.292069	molecular_function	ATP:ADP antiporter activity
CLX0006934	GO:0016679	0.0223513	molecular_function	oxidoreductase activity, acting on diphenols and related substances as donors
CLX0005848	GO:0003962	0.000656397	molecular_function	cystathionine gamma-synthase activity
CLX0005849	GO:0004103	0.00100166	molecular_function	choline kinase activity
CLX0005850	GO:0001156	0.292217	molecular_function	TFIIIC-class transcription factor binding
CLX0005810	GO:0008139	0.146366	molecular_function	nuclear localization sequence binding
CLX0005813	GO:0008898	0.439005	molecular_function	S-adenosylmethionine-homocysteine S-methyltransferase activity
CLX0005814	GO:0070181	0.146399	molecular_function	small ribosomal subunit rRNA binding
CLX0006903	GO:0051996	0.0397932	molecular_function	squalene synthase activity
CLX0005811	GO:0016429	0.000301245	molecular_function	tRNA (adenine-N1-)-methyltransferase activity
CLX0006900	GO:0004657	0.0430127	molecular_function	proline dehydrogenase activity
CLX0005812	GO:0005355	0.0460042	molecular_function	glucose transmembrane transporter activity
CLX0006901	GO:0016888	0.0315715	molecular_function	endodeoxyribonuclease activity, producing 5'-phosphomonoesters
CLX0005817	GO:0051861	0.00347365	molecular_function	glycolipid binding
CLX0006906	GO:0052381	0.0383305	molecular_function	tRNA dimethylallyltransferase activity
CLX0005818	GO:0070551	0.00123371	molecular_function	endoribonuclease activity, cleaving siRNA-paired mRNA
CLX0006907	GO:0004660	0.0372702	molecular_function	protein farnesyltransferase activity
CLX0006904	GO:0016160	0.0416073	molecular_function	amylase activity
CLX0005816	GO:0034450	0.221922	molecular_function	ubiquitin-ubiquitin ligase activity
CLX0005819	GO:0004630	0.000402036	molecular_function	phospholipase D activity
CLX0006908	GO:0004783	0.0402597	molecular_function	sulfite reductase (NADPH) activity
CLX0005821	GO:0052858	0.00177802	molecular_function	peptidyl-lysine N-acetyltransferase activity, acting on acetyl phosphate as donor
CLX0005824	GO:0045153	0.00211305	molecular_function	electron transporter, transferring electrons within CoQH2-cytochrome c reductase complex activity
CLX0006913	GO:0050660	0.0364421	molecular_function	flavin adenine dinucleotide binding
CLX0005825	GO:0018064	0.437789	molecular_function	protein-histidine N-methyltransferase activity
CLX0006914	GO:0004614	0.0372945	molecular_function	phosphoglucomutase activity
CLX0005822	GO:0004731	0.0022987	molecular_function	purine-nucleoside phosphorylase activity
CLX0005823	GO:0004825	0.00040666	molecular_function	methionine-tRNA ligase activity
CLX0005828	GO:0008198	0.125236	molecular_function	ferrous iron binding
CLX0005829	GO:0003972	0.00182584	molecular_function	RNA ligase (ATP) activity
CLX0005826	GO:0043014	0.291826	molecular_function	alpha-tubulin binding
CLX0006915	GO:0016755	0.0280488	molecular_function	transferase activity, transferring amino-acyl groups
CLX0005827	GO:0000026	0.000213662	molecular_function	alpha-1,2-mannosyltransferase activity
CLX0005802	GO:0008460	0.00135139	molecular_function	dTDP-glucose 4,6-dehydratase activity
CLX0005803	GO:0005496	0.00507595	molecular_function	steroid binding
CLX0005800	GO:0004693	0.147198	molecular_function	cyclin-dependent protein serine/threonine kinase activity
CLX0005801	GO:0000179	0.293524	molecular_function	rRNA (adenine-N6,N6-)-dimethyltransferase activity
CLX0005806	GO:0004755	0.438355	molecular_function	saccharopine dehydrogenase (NADP+, L-glutamate-forming) activity
CLX0005807	GO:0004090	0.146445	molecular_function	carbonyl reductase (NADPH) activity
CLX0005804	GO:0004168	0.00121953	molecular_function	dolichol kinase activity
CLX0005808	GO:0004343	0.000184446	molecular_function	glucosamine 6-phosphate N-acetyltransferase activity
CLX0005809	GO:0004305	0.0010621	molecular_function	ethanolamine kinase activity
CLX0005699	GO:0000149	0.00389528	molecular_function	SNARE binding
CLX0006304	GO:0005227	0.292413	molecular_function	calcium activated cation channel activity
CLX0006305	GO:0042562	0.0154278	molecular_function	hormone binding
CLX0006547	GO:0019784	0.00182339	molecular_function	NEDD8-specific protease activity
CLX0006302	GO:0051920	0.00149167	molecular_function	peroxiredoxin activity
CLX0006544	GO:0004105	0.220186	molecular_function	choline-phosphate cytidylyltransferase activity
CLX0006786	GO:0003934	0.0879719	molecular_function	GTP cyclohydrolase I activity
CLX0005698	GO:0004679	0.000216013	molecular_function	AMP-activated protein kinase activity
CLX0006303	GO:0004665	0.312637	molecular_function	prephenate dehydrogenase (NADP+) activity
CLX0006545	GO:0017136	0.000146084	molecular_function	NAD-dependent histone deacetylase activity
CLX0006308	GO:0050278	0.00072245	molecular_function	sedoheptulose-bisphosphatase activity
CLX0006309	GO:0004409	0.291984	molecular_function	homoaconitate hydratase activity
CLX0006306	GO:0004526	0.0876263	molecular_function	ribonuclease P activity
CLX0006548	GO:0003825	0.176154	molecular_function	alpha,alpha-trehalose-phosphate synthase (UDP-forming) activity
CLX0006549	GO:0070064	0.219611	molecular_function	proline-rich region binding
CLX0006550	GO:0008554	0.219324	molecular_function	sodium-exporting ATPase activity, phosphorylative mechanism
CLX0006311	GO:0004401	0.000433151	molecular_function	histidinol-phosphatase activity
CLX0006553	GO:0071617	0.138156	molecular_function	lysophospholipid acyltransferase activity
CLX0006795	GO:0046624	0.0864848	molecular_function	sphingolipid transporter activity
CLX0006312	GO:0004604	0.291752	molecular_function	phosphoadenylyl-sulfate reductase (thioredoxin) activity
CLX0006551	GO:0070300	0.00110937	molecular_function	phosphatidic acid binding
CLX0006793	GO:0003720	0.091612	molecular_function	telomerase activity
CLX0006310	GO:0047433	0.00201875	molecular_function	branched-chain-2-oxoacid decarboxylase activity
CLX0006315	GO:0033592	0.147616	molecular_function	RNA strand annealing activity
CLX0006557	GO:0070577	0.00129551	molecular_function	lysine-acetylated histone binding
CLX0006799	GO:0031132	0.080157	molecular_function	serine 3-dehydrogenase activity
CLX0006316	GO:0008336	0.291985	molecular_function	gamma-butyrobetaine dioxygenase activity
CLX0006313	GO:0080101	0.000301245	molecular_function	phosphatidyl-N-dimethylethanolamine N-methyltransferase activity
CLX0006797	GO:0019170	0.0788728	molecular_function	methylglyoxal reductase (NADH-dependent) activity
CLX0006314	GO:0000824	0.292656	molecular_function	inositol tetrakisphosphate 3-kinase activity
CLX0006556	GO:0004512	0.220114	molecular_function	inositol-3-phosphate synthase activity
CLX0006319	GO:0008239	0.21883	molecular_function	dipeptidyl-peptidase activity
CLX0006317	GO:0034459	0.178906	molecular_function	ATP-dependent 3'-5' RNA helicase activity
CLX0006559	GO:0004413	0.219514	molecular_function	homoserine kinase activity
CLX0006318	GO:0050334	0.00104052	molecular_function	thiaminase activity
CLX0006561	GO:0004030	0.145975	molecular_function	aldehyde dehydrogenase [NAD(P)+] activity
CLX0006322	GO:0047066	0.000311027	molecular_function	phospholipid-hydroperoxide glutathione peroxidase activity
CLX0006564	GO:0052861	0.183038	molecular_function	glucan endo-1,3-beta-glucanase activity, C-3 substituted reducing group
CLX0006323	GO:0003881	0.291996	molecular_function	CDP-diacylglycerol-inositol 3-phosphatidyltransferase activity
CLX0006565	GO:0008525	0.00010099	molecular_function	phosphatidylcholine transporter activity
CLX0006320	GO:0008478	0.219048	molecular_function	pyridoxal kinase activity
CLX0006562	GO:0003689	0.0978641	molecular_function	DNA clamp loader activity
CLX0006321	GO:0004743	0.292475	molecular_function	pyruvate kinase activity
CLX0006563	GO:0003919	0.00106416	molecular_function	FMN adenylyltransferase activity
CLX0006524	GO:0015398	0.219697	molecular_function	high-affinity secondary active ammonium transmembrane transporter activity
CLX0006525	GO:0046523	0.221728	molecular_function	S-methyl-5-thioribose-1-phosphate isomerase activity
CLX0006522	GO:0005249	0.219616	molecular_function	voltage-gated potassium channel activity
CLX0006523	GO:0050291	0.176391	molecular_function	sphingosine N-acyltransferase activity
CLX0006528	GO:0005178	0.219358	molecular_function	integrin binding
CLX0006526	GO:0008022	0.00388512	molecular_function	protein C-terminus binding
CLX0006527	GO:0017057	0.175412	molecular_function	6-phosphogluconolactonase activity
CLX0006770	GO:0052925	0.000780365	molecular_function	dol-P-Man:Man(5)GlcNAc(2)-PP-Dol alpha-1,3-mannosyltransferase activity
CLX0006531	GO:0005247	0.148059	molecular_function	voltage-gated chloride channel activity
CLX0006532	GO:0000007	0.000973262	molecular_function	low-affinity zinc ion transmembrane transporter activity
CLX0006774	GO:0004354	0.102537	molecular_function	glutamate dehydrogenase (NADP+) activity
CLX0006530	GO:0000140	0.219359	molecular_function	acylglycerone-phosphate reductase activity
CLX0006772	GO:0042124	0.135066	molecular_function	1,3-beta-glucanosyltransferase activity
CLX0006535	GO:0004053	0.219503	molecular_function	arginase activity
CLX0006777	GO:0051903	0.000587507	molecular_function	S-(hydroxymethyl)glutathione dehydrogenase activity
CLX0006536	GO:0005477	0.000517137	molecular_function	pyruvate secondary active transmembrane transporter activity
CLX0006778	GO:0016175	0.0879594	molecular_function	superoxide-generating NADPH oxidase activity
CLX0006533	GO:0004807	0.219461	molecular_function	triose-phosphate isomerase activity
CLX0006534	GO:0004113	0.00102346	molecular_function	2',3'-cyclic-nucleotide 3'-phosphodiesterase activity
CLX0006776	GO:0004587	0.0980794	molecular_function	ornithine-oxo-acid transaminase activity
CLX0006539	GO:0004109	0.220882	molecular_function	coproporphyrinogen oxidase activity
CLX0006537	GO:0000309	0.175166	molecular_function	nicotinamide-nucleotide adenylyltransferase activity
CLX0006779	GO:0001044	0.0914024	molecular_function	mitochondrial RNA polymerase regulatory region sequence-specific DNA binding
CLX0006538	GO:0000213	0.293325	molecular_function	tRNA-intron endonuclease activity
CLX0006780	GO:0008569	0.0801208	molecular_function	ATP-dependent microtubule motor activity, minus-end-directed
CLX0006300	GO:0016972	0.00132002	molecular_function	thiol oxidase activity
CLX0006542	GO:0004488	0.145958	molecular_function	methylenetetrahydrofolate dehydrogenase (NADP+) activity
CLX0006784	GO:0070491	0.0462917	molecular_function	repressing transcription factor binding
CLX0006301	GO:0017110	0.0017188	molecular_function	nucleoside-diphosphatase activity
CLX0006543	GO:0004014	0.00200266	molecular_function	adenosylmethionine decarboxylase activity
CLX0006540	GO:0003922	0.218858	molecular_function	GMP synthase (glutamine-hydrolyzing) activity
CLX0006541	GO:0019187	0.21912	molecular_function	beta-1,4-mannosyltransferase activity
CLX0006783	GO:0004843	0.0799375	molecular_function	ubiquitin-specific protease activity
CLX0005897	GO:0004022	0.00138608	molecular_function	alcohol dehydrogenase (NAD) activity
CLX0006502	GO:0004445	0.000433151	molecular_function	inositol-polyphosphate 5-phosphatase activity
CLX0006744	GO:0016287	0.0973372	molecular_function	glycerone-phosphate O-acyltransferase activity
CLX0005898	GO:0047429	0.0016918	molecular_function	nucleoside-triphosphate diphosphatase activity
CLX0006503	GO:0003862	0.219624	molecular_function	3-isopropylmalate dehydrogenase activity
CLX0006745	GO:0008466	0.102715	molecular_function	glycogenin glucosyltransferase activity
CLX0006987	GO:0051082	0.019617	molecular_function	unfolded protein binding
CLX0005895	GO:0016838	0.00041632	molecular_function	carbon-oxygen lyase activity, acting on phosphates
CLX0006500	GO:0034319	0.22014	molecular_function	alcohol O-butanoyltransferase activity
CLX0005896	GO:0046316	0.438469	molecular_function	gluconokinase activity
CLX0006501	GO:0005462	0.219012	molecular_function	UDP-N-acetylglucosamine transmembrane transporter activity
CLX0006743	GO:0004781	0.109575	molecular_function	sulfate adenylyltransferase (ATP) activity
CLX0006506	GO:0004452	0.219111	molecular_function	isopentenyl-diphosphate delta-isomerase activity
CLX0006507	GO:0004810	0.220954	molecular_function	tRNA adenylyltransferase activity
CLX0006749	GO:0004140	0.110326	molecular_function	dephospho-CoA kinase activity
CLX0005899	GO:0070704	0.000473338	molecular_function	sterol desaturase activity
CLX0006504	GO:0000983	0.00159543	molecular_function	RNA polymerase II core promoter sequence-specific DNA binding transcription factor activity
CLX0006746	GO:0016723	0.0584074	molecular_function	oxidoreductase activity, oxidizing metal ions, NAD or NADP as acceptor
CLX0006505	GO:0004605	0.175206	molecular_function	phosphatidate cytidylyltransferase activity
CLX0006747	GO:0032182	0.0792352	molecular_function	ubiquitin-like protein binding
CLX0006508	GO:0004414	0.00161478	molecular_function	homoserine O-acetyltransferase activity
CLX0006509	GO:0046538	0.219885	molecular_function	2,3-bisphosphoglycerate-dependent phosphoglycerate mutase activity
CLX0006751	GO:0005326	0.00368722	molecular_function	neurotransmitter transporter activity
CLX0006510	GO:0050385	0.218786	molecular_function	ureidoglycolate lyase activity
CLX0006752	GO:0015645	0.000226612	molecular_function	fatty acid ligase activity
CLX0006991	GO:0004708	0.0332845	molecular_function	MAP kinase kinase activity
CLX0006750	GO:0009041	0.099169	molecular_function	uridylate kinase activity
CLX0006513	GO:0030619	0.146159	molecular_function	U1 snRNA binding
CLX0006755	GO:0004822	0.0877756	molecular_function	isoleucine-tRNA ligase activity
CLX0006511	GO:0032183	0.180156	molecular_function	SUMO binding
CLX0006753	GO:0001169	0.11124	molecular_function	RNA polymerase I CORE element sequence-specific DNA binding transcription factor activity
CLX0006512	GO:0050085	0.219261	molecular_function	mannitol 2-dehydrogenase (NADP+) activity
CLX0006754	GO:0004252	0.0411472	molecular_function	serine-type endopeptidase activity
CLX0006517	GO:0043874	0.219163	molecular_function	acireductone synthase activity
CLX0006759	GO:0002161	0.0629212	molecular_function	aminoacyl-tRNA editing activity
CLX0006518	GO:0000150	0.0152536	molecular_function	recombinase activity
CLX0006757	GO:0004092	0.0798526	molecular_function	carnitine O-acetyltransferase activity
CLX0006516	GO:0030620	0.147761	molecular_function	U2 snRNA binding
CLX0006519	GO:0043023	0.00072671	molecular_function	ribosomal large subunit binding
CLX0006520	GO:0004013	0.22057	molecular_function	adenosylhomocysteinase activity
CLX0006521	GO:0015205	0.00182786	molecular_function	nucleobase transmembrane transporter activity
CLX0006763	GO:0008486	0.0980042	molecular_function	diphosphoinositol-polyphosphate diphosphatase activity
CLX0006760	GO:0008785	0.097288	molecular_function	alkyl hydroperoxide reductase activity
CLX0005875	GO:0004638	0.000211717	molecular_function	phosphoribosylaminoimidazole carboxylase activity
CLX0006722	GO:0003882	0.127481	molecular_function	CDP-diacylglycerol-serine O-phosphatidyltransferase activity
CLX0005876	GO:0045015	0.437888	molecular_function	HDEL sequence binding
CLX0006723	GO:0003756	0.0752626	molecular_function	protein disulfide isomerase activity
CLX0005873	GO:0008266	0.222116	molecular_function	poly(U) RNA binding
CLX0006720	GO:0004555	0.11121	molecular_function	alpha,alpha-trehalase activity
CLX0005874	GO:0000014	0.00254525	molecular_function	single-stranded DNA endodeoxyribonuclease activity
CLX0006721	GO:0003838	0.128268	molecular_function	sterol 24-C-methyltransferase activity
CLX0006963	GO:0000034	0.0249839	molecular_function	adenine deaminase activity
CLX0005879	GO:0005365	0.437555	molecular_function	myo-inositol transmembrane transporter activity
CLX0006726	GO:0034057	0.115518	molecular_function	RNA strand-exchange activity
CLX0006727	GO:0070140	0.000987239	molecular_function	SUMO-specific isopeptidase activity
CLX0005877	GO:0004019	0.438799	molecular_function	adenylosuccinate synthase activity
CLX0006724	GO:0070095	0.125866	molecular_function	fructose-6-phosphate binding
CLX0005878	GO:0008120	0.000815781	molecular_function	ceramide glucosyltransferase activity
CLX0006725	GO:0003872	0.0987002	molecular_function	6-phosphofructokinase activity
CLX0006728	GO:0001005	0.00113175	molecular_function	RNA polymerase III type 1 promoter sequence-specific DNA binding TFIIIB recruiting transcription factor activity
CLX0006729	GO:0005371	0.0974604	molecular_function	tricarboxylate secondary active transmembrane transporter activity
CLX0005882	GO:0015225	0.437731	molecular_function	biotin transporter activity
CLX0005883	GO:0003980	0.441335	molecular_function	UDP-glucose:glycoprotein glucosyltransferase activity
CLX0006730	GO:0004592	0.109431	molecular_function	pantoate-beta-alanine ligase activity
CLX0005880	GO:0042803	0.046621	molecular_function	protein homodimerization activity
CLX0005881	GO:0008474	0.29299	molecular_function	palmitoyl-(protein) hydrolase activity
CLX0005886	GO:0004608	0.000641181	molecular_function	phosphatidylethanolamine N-methyltransferase activity
CLX0006733	GO:0003866	0.000656397	molecular_function	3-phosphoshikimate 1-carboxyvinyltransferase activity
CLX0005887	GO:0008725	0.437559	molecular_function	DNA-3-methyladenine glycosylase activity
CLX0006976	GO:0004455	0.021509	molecular_function	ketol-acid reductoisomerase activity
CLX0005884	GO:0030943	0.109591	molecular_function	mitochondrion targeting sequence binding
CLX0006731	GO:0004395	0.109812	molecular_function	hexaprenyldihydroxybenzoate methyltransferase activity
CLX0005885	GO:0000403	0.219024	molecular_function	Y-form DNA binding
CLX0006732	GO:0003997	0.194534	molecular_function	acyl-CoA oxidase activity
CLX0006738	GO:0004427	0.00168384	molecular_function	inorganic diphosphatase activity
CLX0005888	GO:0034257	0.00160303	molecular_function	nicotinamide riboside transmembrane transporter activity
CLX0006735	GO:0004342	0.110119	molecular_function	glucosamine-6-phosphate deaminase activity
CLX0005889	GO:0004055	0.000366403	molecular_function	argininosuccinate synthase activity
CLX0006739	GO:0031177	0.109973	molecular_function	phosphopantetheine binding
CLX0005890	GO:0003844	0.000513692	molecular_function	1,4-alpha-glucan branching enzyme activity
CLX0005893	GO:0005509	0.0370725	molecular_function	calcium ion binding
CLX0006982	GO:0030429	0.0238029	molecular_function	kynureninase activity
CLX0005894	GO:0004813	0.00040666	molecular_function	alanine-tRNA ligase activity
CLX0006741	GO:0004662	0.00135261	molecular_function	CAAX-protein geranylgeranyltransferase activity
CLX0005891	GO:0015578	0.00111668	molecular_function	mannose transmembrane transporter activity
CLX0006980	GO:0000319	0.0213959	molecular_function	sulfite transmembrane transporter activity
CLX0005892	GO:0004694	0.000216013	molecular_function	eukaryotic translation initiation factor 2alpha kinase activity

## Sheet: Cellular Component
Entity	GOterm	AlignScore	Namespace	Desc
CLX0006027	GO:0072380	0.131383	cellular_component	TRC complex
CLX0006269	GO:0035859	0.0105891	cellular_component	Seh1-associated complex
CLX0006391	GO:0032476	0.292145	cellular_component	decaprenyl diphosphate synthase complex
CLX0006392	GO:0005938	0.0576274	cellular_component	cell cortex
CLX0006032	GO:0016591	0.220398	cellular_component	DNA-directed RNA polymerase II, holoenzyme
CLX0006395	GO:0032806	0.0623259	cellular_component	carboxy-terminal domain protein kinase complex
CLX0007000	GO:0005849	0.0162495	cellular_component	mRNA cleavage factor complex
CLX0006033	GO:0042597	0.0505368	cellular_component	periplasmic space
CLX0006396	GO:0005674	0.00147955	cellular_component	transcription factor TFIIF complex
CLX0007001	GO:0098687	0.0114774	cellular_component	chromosomal region
CLX0006151	GO:0031160	0.0504823	cellular_component	spore wall
CLX0006272	GO:0031942	0.175639	cellular_component	i-AAA complex
CLX0006393	GO:0000800	0.29201	cellular_component	lateral element
CLX0006031	GO:0031307	0.0493137	cellular_component	integral component of mitochondrial outer membrane
CLX0006152	GO:0033565	0.291957	cellular_component	ESCRT-0 complex
CLX0006273	GO:0031227	0.00222762	cellular_component	intrinsic component of endoplasmic reticulum membrane
CLX0006157	GO:0071958	0.293835	cellular_component	new mitotic spindle pole body
CLX0006278	GO:0017177	0.219981	cellular_component	glucosidase II complex
CLX0006037	GO:0016586	0.0735238	cellular_component	RSC complex
CLX0006276	GO:0030870	0.226348	cellular_component	Mre11 complex
CLX0006397	GO:0000799	0.113916	cellular_component	nuclear condensin complex
CLX0006039	GO:0070824	0.444022	cellular_component	SHREC complex
CLX0006281	GO:0034245	0.0038441	cellular_component	mitochondrial DNA-directed RNA polymerase complex
CLX0006165	GO:0031907	0.0841242	cellular_component	microbody lumen
CLX0006041	GO:0005685	0.0522535	cellular_component	U1 snRNP
CLX0006162	GO:0010494	0.0282706	cellular_component	cytoplasmic stress granule
CLX0006047	GO:0005871	0.29222	cellular_component	kinesin complex
CLX0006169	GO:0033768	0.293657	cellular_component	SUMO-targeted ubiquitin ligase complex
CLX0006045	GO:0005846	0.297414	cellular_component	nuclear cap binding complex
CLX0006166	GO:0005850	0.221057	cellular_component	eukaryotic translation initiation factor 2 complex
CLX0007013	GO:0009277	0.0636298	cellular_component	fungal-type cell wall
CLX0006046	GO:0005946	0.235805	cellular_component	alpha,alpha-trehalose-phosphate synthase complex (UDP-forming)
CLX0006288	GO:0044463	0.0505338	cellular_component	cell projection part
CLX0007014	GO:0005829	0.040438	cellular_component	cytosol
CLX0006007	GO:0031251	0.30254	cellular_component	PAN complex
CLX0006008	GO:0000778	0.0470591	cellular_component	condensed nuclear chromosome kinetochore
CLX0006129	GO:0097042	0.12567	cellular_component	extrinsic component of fungal-type vacuolar membrane
CLX0006126	GO:0032221	0.146432	cellular_component	Rpd3S complex
CLX0006368	GO:0034973	0.232818	cellular_component	Sid2-Mob1 complex
CLX0006489	GO:0043291	0.0188533	cellular_component	RAVE complex
CLX0006006	GO:0008541	0.0984872	cellular_component	proteasome regulatory particle, lid subcomplex
CLX0006127	GO:0061617	0.00759804	cellular_component	MICOS complex
CLX0006009	GO:0033698	0.000598948	cellular_component	Rpd3L complex
CLX0006490	GO:0030126	0.0810395	cellular_component	COPI vesicle coat
CLX0006491	GO:0005671	0.0975604	cellular_component	Ada2/Gcn5/Ada3 transcription activator complex
CLX0006010	GO:0031518	0.00759804	cellular_component	CBF3 complex
CLX0006253	GO:0036362	0.00622715	cellular_component	ascus membrane
CLX0006495	GO:0005951	0.175252	cellular_component	carbamoyl-phosphate synthase complex
CLX0006250	GO:0022625	0.0179969	cellular_component	cytosolic large ribosomal subunit
CLX0006492	GO:0043626	0.0276096	cellular_component	PCNA complex
CLX0006130	GO:0005761	0.106976	cellular_component	mitochondrial ribosome
CLX0006493	GO:0030428	0.121545	cellular_component	cell septum
CLX0006377	GO:0044462	0.0505136	cellular_component	external encapsulating structure part
CLX0006498	GO:0005686	0.0407942	cellular_component	U2 snRNP
CLX0006378	GO:0042721	0.135579	cellular_component	mitochondrial inner membrane protein insertion complex
CLX0006133	GO:0005971	0.219713	cellular_component	ribonucleoside-diphosphate reductase complex
CLX0006254	GO:0033557	0.292064	cellular_component	Slx1-Slx4 complex
CLX0006375	GO:0070449	0.219027	cellular_component	elongin complex
CLX0006376	GO:1990298	0.0105891	cellular_component	bub1-bub3 complex
CLX0006018	GO:0070772	0.149046	cellular_component	PAS complex
CLX0006139	GO:0008250	0.112923	cellular_component	oligosaccharyltransferase complex
CLX0006259	GO:0061576	0.0105891	cellular_component	acyl-CoA ceramide synthase complex
CLX0006380	GO:0070693	0.00768139	cellular_component	P-TEFb-cap methyltransferase complex
CLX0006260	GO:0034657	0.143942	cellular_component	GID complex
CLX0006021	GO:0000783	0.00183049	cellular_component	nuclear telomere cap complex
CLX0006142	GO:0005754	0.293704	cellular_component	mitochondrial proton-transporting ATP synthase, catalytic core
CLX0006384	GO:0016282	0.0751701	cellular_component	eukaryotic 43S preinitiation complex
CLX0006022	GO:0030137	0.0687276	cellular_component	COPI-coated vesicle
CLX0006143	GO:0035658	0.299423	cellular_component	Mon1-Ccz1 complex
CLX0006261	GO:0000923	0.439865	cellular_component	equatorial microtubule organizing center
CLX0006020	GO:1990130	0.0105891	cellular_component	Iml1 complex
CLX0006141	GO:0000276	0.127778	cellular_component	mitochondrial proton-transporting ATP synthase complex, coupling factor F(o)
CLX0006025	GO:0005885	0.0990254	cellular_component	Arp2/3 protein complex
CLX0006388	GO:0000112	0.0992292	cellular_component	nucleotide-excision repair factor 3 complex
CLX0006268	GO:0005628	0.0295846	cellular_component	prospore membrane
CLX0006023	GO:0005802	0.0404892	cellular_component	trans-Golgi network
CLX0006386	GO:0070274	0.22064	cellular_component	RES complex
CLX0006024	GO:0042272	0.00759804	cellular_component	nuclear RNA export factor complex
CLX0006387	GO:0035339	0.146156	cellular_component	SPOTS complex
CLX0006106	GO:0000506	0.00759804	cellular_component	glycosylphosphatidylinositol-N-acetylglucosaminyltransferase (GPI-GnT) complex
CLX0006227	GO:0033202	0.0788912	cellular_component	DNA helicase complex
CLX0006469	GO:0005965	0.0188533	cellular_component	protein farnesyltransferase complex
CLX0006107	GO:0000417	0.0105891	cellular_component	HIR complex
CLX0006105	GO:0031305	0.0439962	cellular_component	integral component of mitochondrial inner membrane
CLX0006468	GO:0002144	0.226	cellular_component	cytosolic tRNA wobble base thiouridylase complex
CLX0006109	GO:0033255	0.2917	cellular_component	SAS acetyltransferase complex
CLX0006590	GO:0033100	0.110557	cellular_component	NuA3 histone acetyltransferase complex
CLX0006351	GO:0033106	0.0196236	cellular_component	cis-Golgi network membrane
CLX0006472	GO:0017119	0.0885426	cellular_component	Golgi transport complex
CLX0006231	GO:0000936	0.00808812	cellular_component	primary cell septum
CLX0006352	GO:1990221	0.220616	cellular_component	L-cysteine desulfurase complex
CLX0006473	GO:0032301	0.148517	cellular_component	MutSalpha complex
CLX0006594	GO:0071563	0.0188533	cellular_component	Myo2p-Vac17p-Vac8p transport complex
CLX0006350	GO:0042729	0.0737052	cellular_component	DASH complex
CLX0006592	GO:0034273	0.00686554	cellular_component	ATG1/UKL1 signaling complex
CLX0006113	GO:0071203	0.0188533	cellular_component	WASH complex
CLX0006114	GO:0005784	0.292703	cellular_component	Sec61 translocon complex
CLX0006232	GO:0031428	0.146877	cellular_component	box C/D snoRNP complex
CLX0006112	GO:0033588	0.150416	cellular_component	Elongator holoenzyme complex
CLX0006117	GO:0005751	0.109654	cellular_component	mitochondrial respiratory chain complex IV
CLX0006239	GO:0032153	0.0603907	cellular_component	cell division site
CLX0006357	GO:0000172	0.0879482	cellular_component	ribonuclease MRP complex
CLX0006478	GO:0030659	0.00265081	cellular_component	cytoplasmic vesicle membrane
CLX0006599	GO:0042555	0.0105891	cellular_component	MCM complex
CLX0006116	GO:0031080	0.114988	cellular_component	nuclear pore outer ring
CLX0006237	GO:0031314	0.0559802	cellular_component	extrinsic component of mitochondrial inner membrane
CLX0006479	GO:0031298	0.0422501	cellular_component	replication fork protection complex
CLX0006480	GO:0016592	0.0396575	cellular_component	mediator complex
CLX0006360	GO:0017054	0.218908	cellular_component	negative cofactor 2 complex
CLX0006003	GO:0005832	0.0938831	cellular_component	chaperonin-containing T-complex
CLX0006366	GO:0009328	0.0188533	cellular_component	phenylalanine-tRNA ligase complex
CLX0006246	GO:0000262	0.0136262	cellular_component	mitochondrial chromosome
CLX0006488	GO:0034456	0.0995506	cellular_component	UTP-C complex
CLX0006001	GO:0005740	0.112128	cellular_component	mitochondrial envelope
CLX0006122	GO:0030122	0.176308	cellular_component	AP-2 adaptor complex
CLX0006123	GO:0005962	0.292747	cellular_component	mitochondrial isocitrate dehydrogenase complex (NAD+)
CLX0006244	GO:0000136	0.12728	cellular_component	alpha-1,6-mannosyltransferase complex
CLX0006205	GO:0005851	0.159901	cellular_component	eukaryotic translation initiation factor 2B complex
CLX0006447	GO:0008622	0.12666	cellular_component	epsilon DNA polymerase complex
CLX0006568	GO:0005823	0.176168	cellular_component	central plaque of spindle pole body
CLX0006689	GO:0031429	0.0878658	cellular_component	box H/ACA snoRNP complex
CLX0006324	GO:0030875	0.29286	cellular_component	rDNA protrusion
CLX0006445	GO:0005658	0.0938831	cellular_component	alpha DNA polymerase:primase complex
CLX0006566	GO:0000974	0.0105891	cellular_component	Prp19 complex
CLX0006687	GO:0030678	0.00329858	cellular_component	mitochondrial ribonuclease P complex
CLX0006325	GO:0000275	0.296808	cellular_component	mitochondrial proton-transporting ATP synthase complex, catalytic core F(1)
CLX0006567	GO:0000837	0.0802917	cellular_component	Doa10p ubiquitin ligase complex
CLX0006449	GO:0070823	0.000960782	cellular_component	HDA1 complex
CLX0006450	GO:0031941	0.00759804	cellular_component	filamentous actin
CLX0006330	GO:0018444	0.231106	cellular_component	translation release factor complex
CLX0006451	GO:0005884	0.0985035	cellular_component	actin filament
CLX0006572	GO:0044613	0.0681132	cellular_component	nuclear pore central transport channel
CLX0006690	GO:0034424	0.109893	cellular_component	Vps55/Vps68 complex
CLX0006333	GO:0000928	0.00775611	cellular_component	gamma-tubulin small complex, spindle pole body
CLX0006454	GO:0031680	0.219142	cellular_component	G-protein beta/gamma-subunit complex
CLX0006575	GO:0071021	0.126428	cellular_component	U2-type post-spliceosomal complex
CLX0006455	GO:0005745	0.219728	cellular_component	m-AAA complex
CLX0006697	GO:0042788	0.074011	cellular_component	polysomal ribosome
CLX0006452	GO:0034271	6.61701e-05	cellular_component	phosphatidylinositol 3-kinase complex, class III, type I
CLX0006694	GO:0044612	0.109499	cellular_component	nuclear pore linkers
CLX0006332	GO:0030132	0.21943	cellular_component	clathrin coat of coated pit
CLX0006216	GO:0044695	0.00842506	cellular_component	Dsc E3 ubiquitin ligase complex
CLX0006458	GO:0070860	0.126208	cellular_component	RNA polymerase I core factor complex
CLX0006459	GO:0031561	0.000534253	cellular_component	cellular bud tip polarisome
CLX0006214	GO:0032168	0.219023	cellular_component	hyphal septin ring
CLX0006215	GO:0051286	0.0505011	cellular_component	cell tip
CLX0006336	GO:0005948	0.0188533	cellular_component	acetolactate synthase complex
CLX0006218	GO:0042653	0.00759804	cellular_component	mitochondrial respiratory chain complex I, membrane segment
CLX0006461	GO:0005880	0.151384	cellular_component	nuclear microtubule
CLX0006582	GO:0000124	0.0373375	cellular_component	SAGA complex
CLX0006341	GO:0033551	0.00759804	cellular_component	monopolin complex
CLX0006462	GO:0030446	0.00410755	cellular_component	hyphal cell wall
CLX0006580	GO:1990315	0.0106356	cellular_component	Mcs4 RR-MAPKKK complex
CLX0006460	GO:0005643	0.0329528	cellular_component	nuclear pore
CLX0006223	GO:0072546	0.127954	cellular_component	ER membrane protein complex
CLX0006465	GO:0005669	0.0474226	cellular_component	transcription factor TFIID complex
CLX0006586	GO:0033186	0.0106139	cellular_component	CAF-1 complex
CLX0006224	GO:0090443	0.0105891	cellular_component	FAR/SIN/STRIPAK complex
CLX0006345	GO:0005750	0.0900521	cellular_component	mitochondrial respiratory chain complex III
CLX0006342	GO:0097047	0.00315453	cellular_component	DNA replication termination region
CLX0006584	GO:0032126	0.0503599	cellular_component	eisosome
CLX0005901	GO:0017087	0.299423	cellular_component	mitochondrial processing peptidase complex
CLX0005902	GO:0000445	0.00759804	cellular_component	THO complex part of transcription export complex
CLX0005905	GO:0005825	0.220134	cellular_component	half bridge of spindle pole body
CLX0005906	GO:0000015	0.00307455	cellular_component	phosphopyruvate hydratase complex
CLX0005907	GO:0005796	0.00168457	cellular_component	Golgi lumen
CLX0006094	GO:0019774	0.114415	cellular_component	proteasome core complex, beta-subunit complex
CLX0007062	GO:0044464	0.574143	cellular_component	cell part
CLX0006095	GO:0045160	0.438002	cellular_component	myosin I complex
CLX0007063	GO:0005575	0.538422	cellular_component	cellular_component
CLX0007061	GO:0044424	0.54275	cellular_component	intracellular part
CLX0006099	GO:1990131	0.0105891	cellular_component	Gtr1-Gtr2 GTPase complex
CLX0006096	GO:0030136	0.00134564	cellular_component	clathrin-coated vesicle
CLX0006097	GO:0072687	0.293655	cellular_component	meiotic spindle
CLX0006072	GO:0000274	0.232853	cellular_component	mitochondrial proton-transporting ATP synthase, stator stalk
CLX0006193	GO:0016593	0.1256	cellular_component	Cdc73/Paf1 complex
CLX0006070	GO:0098552	0.00482443	cellular_component	side of membrane
CLX0006191	GO:0005719	0.00152902	cellular_component	nuclear euchromatin
CLX0006071	GO:0030134	0.0469103	cellular_component	ER to Golgi transport vesicle
CLX0006192	GO:0005886	0.0317239	cellular_component	plasma membrane
CLX0006197	GO:0034448	0.219265	cellular_component	EGO complex
CLX0006077	GO:0000139	0.00237448	cellular_component	Golgi membrane
CLX0006199	GO:0005688	0.0977205	cellular_component	U6 snRNP
CLX0006084	GO:0016465	0.00759804	cellular_component	chaperonin ATPase complex
CLX0006082	GO:0070210	0.0499979	cellular_component	Rpd3L-Expanded complex
CLX0006085	GO:0016363	0.300311	cellular_component	nuclear matrix
CLX0006086	GO:0097373	0.0105891	cellular_component	MCM core complex
CLX0006050	GO:0030864	0.438943	cellular_component	cortical actin cytoskeleton
CLX0006292	GO:0034066	0.00374612	cellular_component	RIC1-RGP1 guanyl-nucleotide exchange factor complex
CLX0006051	GO:0009349	0.0295846	cellular_component	riboflavin synthase complex
CLX0006172	GO:0097344	0.0105891	cellular_component	Rix1 complex
CLX0006170	GO:0034515	0.0421277	cellular_component	proteasome storage granule
CLX0006054	GO:0070762	0.00627172	cellular_component	nuclear pore transmembrane ring
CLX0006296	GO:0043614	0.0884933	cellular_component	multi-eIF complex
CLX0006055	GO:0097249	0.29287	cellular_component	mitochondrial respiratory chain supercomplex
CLX0006297	GO:0034967	0.0983186	cellular_component	Set3 complex
CLX0006173	GO:0000818	0.176455	cellular_component	nuclear MIS12/MIND complex
CLX0006174	GO:0034064	0.00759804	cellular_component	Tor2-Mei2-Ste11 complex
CLX0006058	GO:0030896	0.226348	cellular_component	checkpoint clamp complex
CLX0006179	GO:0005956	0.193942	cellular_component	protein kinase CK2 complex
CLX0006298	GO:0034399	0.0495463	cellular_component	nuclear periphery
CLX0006057	GO:0043505	0.29273	cellular_component	CENP-A containing nucleosome
CLX0006061	GO:0000784	0.0982351	cellular_component	nuclear chromosome, telomeric region
CLX0006062	GO:0000307	0.0901735	cellular_component	cyclin-dependent protein kinase holoenzyme complex
CLX0006060	GO:0070209	0.1312	cellular_component	ASTRA complex
CLX0006181	GO:0016035	0.293871	cellular_component	zeta DNA polymerase complex
CLX0006065	GO:0005769	0.126251	cellular_component	early endosome
CLX0006186	GO:0097550	0.000242161	cellular_component	transcriptional preinitiation complex
CLX0006063	GO:0005950	0.309491	cellular_component	anthranilate synthase complex
CLX0006064	GO:0031207	0.177097	cellular_component	Sec62/Sec63 complex
CLX0006185	GO:0031562	0.219255	cellular_component	hyphal tip polarisome
CLX0006068	GO:0005742	0.116757	cellular_component	mitochondrial outer membrane translocase complex
CLX0005853	GO:0008623	0.218874	cellular_component	CHRAC
CLX0006942	GO:0030479	0.0251378	cellular_component	actin cortical patch
CLX0005975	GO:0005736	0.0636913	cellular_component	DNA-directed RNA polymerase I complex
CLX0006701	GO:0042645	0.0474659	cellular_component	mitochondrial nucleoid
CLX0005851	GO:0033263	0.131046	cellular_component	CORVET complex
CLX0005731	GO:0031303	0.0012903	cellular_component	integral component of endosome membrane
CLX0005852	GO:0016442	0.00572816	cellular_component	RISC complex
CLX0005736	GO:0035657	0.00199384	cellular_component	eRF1 methyltransferase complex
CLX0005857	GO:0005955	0.310131	cellular_component	calcineurin complex
CLX0005978	GO:0030692	0.00116079	cellular_component	Noc4p-Nop14p complex
CLX0005737	GO:0071261	0.219114	cellular_component	Ssh1 translocon complex
CLX0006705	GO:0030445	0.00410755	cellular_component	yeast-form cell wall
CLX0006947	GO:0070211	0.0266829	cellular_component	Snt2C complex
CLX0005734	GO:0005665	0.0686777	cellular_component	DNA-directed RNA polymerase II, core complex
CLX0005735	GO:0005680	0.059095	cellular_component	anaphase-promoting complex
CLX0005856	GO:0030123	0.175815	cellular_component	AP-3 adaptor complex
CLX0006703	GO:0005759	0.0333202	cellular_component	mitochondrial matrix
CLX0006824	GO:0031105	0.0605482	cellular_component	septin complex
CLX0006708	GO:0000780	4.18784e-05	cellular_component	condensed nuclear chromosome, centromeric region
CLX0006829	GO:0036437	0.000345991	cellular_component	Isw1b complex
CLX0005738	GO:0000346	0.225622	cellular_component	transcription export complex
CLX0006827	GO:0045298	0.0682784	cellular_component	tubulin complex
CLX0006948	GO:0005730	0.0201727	cellular_component	nucleolus
CLX0005739	GO:0000407	0.0717101	cellular_component	pre-autophagosomal structure
CLX0006707	GO:0052718	0.0276282	cellular_component	tRNA-specific adenosine-34 deaminase complex
CLX0005860	GO:0046540	0.0309706	cellular_component	U4/U6 x U5 tri-snRNP complex
CLX0005740	GO:0072686	0.0979441	cellular_component	mitotic spindle
CLX0005861	GO:0030998	0.0018816	cellular_component	linear element
CLX0005985	GO:0071006	0.0739437	cellular_component	U2-type catalytic step 1 spliceosome
CLX0006832	GO:0044614	0.0477194	cellular_component	nuclear pore cytoplasmic filaments
CLX0005865	GO:0005664	0.130456	cellular_component	nuclear origin of replication recognition complex
CLX0006833	GO:0010008	0.0503851	cellular_component	endosome membrane
CLX0005741	GO:0033573	0.00762133	cellular_component	high-affinity iron permease complex
CLX0005862	GO:0097078	0.0105891	cellular_component	FAl1-SGD1 complex
CLX0005983	GO:0030687	0.0144227	cellular_component	preribosome, large subunit precursor
CLX0006830	GO:0031422	0.00762249	cellular_component	RecQ helicase-Topo III complex
CLX0005863	GO:0031931	0.00395146	cellular_component	TORC1 complex
CLX0005747	GO:0005682	0.0593606	cellular_component	U5 snRNP
CLX0005868	GO:0000812	0.0558466	cellular_component	Swr1 complex
CLX0006715	GO:0048476	0.0276278	cellular_component	Holliday junction resolvase complex
CLX0005869	GO:0043528	0.293311	cellular_component	tRNA (m2G10) methyltransferase complex
CLX0006837	GO:0034044	0.00561323	cellular_component	exomer complex
CLX0005745	GO:0008290	0.00759804	cellular_component	F-actin capping protein complex
CLX0005866	GO:0005844	0.0372185	cellular_component	polysome
CLX0005746	GO:0005675	0.0992007	cellular_component	holo TFIIH complex
CLX0006714	GO:0031416	0.0013584	cellular_component	NatB complex
CLX0006835	GO:0030691	0.0645204	cellular_component	Noc2p-Noc3p complex
CLX0006719	GO:0005798	0.0399236	cellular_component	Golgi-associated vesicle
CLX0006838	GO:0005771	0.0594635	cellular_component	multivesicular body
CLX0006959	GO:0005960	0.0416826	cellular_component	glycine cleavage complex
CLX0006718	GO:0043224	0.109641	cellular_component	nuclear SCF ubiquitin ligase complex
CLX0006839	GO:0000127	0.0508334	cellular_component	transcription factor TFIIIC complex
CLX0005871	GO:0005639	0.00414956	cellular_component	integral component of nuclear inner membrane
CLX0006960	GO:0000444	0.0408081	cellular_component	MIS12/MIND type complex
CLX0005872	GO:0030905	0.0209489	cellular_component	retromer complex, outer shell
CLX0005990	GO:0000159	0.17125	cellular_component	protein phosphatase type 2A complex
CLX0005952	GO:0030874	0.176225	cellular_component	nucleolar chromatin
CLX0006920	GO:0005822	0.00139572	cellular_component	inner plaque of spindle pole body
CLX0006800	GO:0070971	0.0749577	cellular_component	endoplasmic reticulum exit site
CLX0005950	GO:0005786	0.139068	cellular_component	signal recognition particle, endoplasmic reticulum targeting
CLX0005956	GO:0033062	0.00759804	cellular_component	Rhp55-Rhp57 complex
CLX0005715	GO:0045252	0.00182245	cellular_component	oxoglutarate dehydrogenase complex
CLX0005957	GO:0036266	0.226348	cellular_component	Cdc48p-Npl4p-Vms1p AAA ATPase complex
CLX0006925	GO:0032177	0.0316682	cellular_component	cellular bud neck split septin rings
CLX0005712	GO:0005744	0.151627	cellular_component	mitochondrial inner membrane presequence translocase complex
CLX0005833	GO:0022626	0.0569199	cellular_component	cytosolic ribosome
CLX0006801	GO:0097002	0.0653032	cellular_component	mitochondrial inner boundary membrane
CLX0006922	GO:0097255	0.0106107	cellular_component	R2TP complex
CLX0006808	GO:0070916	0.0844519	cellular_component	inositol phosphoceramide synthase complex
CLX0005716	GO:0005635	0.0190948	cellular_component	nuclear envelope
CLX0005837	GO:0000178	0.0649121	cellular_component	exosome (RNase complex)
CLX0005958	GO:0000811	0.175875	cellular_component	GINS complex
CLX0005717	GO:0032174	0.000969457	cellular_component	cellular bud neck septin collar
CLX0005959	GO:0022627	0.0303346	cellular_component	cytosolic small ribosomal subunit
CLX0005842	GO:0016602	0.175951	cellular_component	CCAAT-binding factor complex
CLX0006931	GO:0005770	0.0268817	cellular_component	late endosome
CLX0005843	GO:0031097	0.0825854	cellular_component	medial cortex
CLX0005964	GO:0005793	0.219438	cellular_component	endoplasmic reticulum-Golgi intermediate compartment
CLX0006811	GO:0035101	0.00104973	cellular_component	FACT complex
CLX0005840	GO:1990112	0.135589	cellular_component	RQC complex
CLX0005961	GO:0031391	0.00759804	cellular_component	Elg1 RFC-like complex
CLX0006930	GO:0005834	0.0705532	cellular_component	heterotrimeric G-protein complex
CLX0005846	GO:0031520	0.00250556	cellular_component	plasma membrane of cell tip
CLX0005968	GO:0042175	0.0162156	cellular_component	nuclear outer membrane-endoplasmic reticulum membrane network
CLX0006815	GO:0005876	0.0377355	cellular_component	spindle microtubule
CLX0006936	GO:0043527	0.0389437	cellular_component	tRNA methyltransferase complex
CLX0005965	GO:0000110	0.219436	cellular_component	nucleotide-excision repair factor 1 complex
CLX0006812	GO:0005637	0.0562457	cellular_component	nuclear inner membrane
CLX0005845	GO:0097431	0.438283	cellular_component	mitotic spindle pole
CLX0005729	GO:0005666	0.0496389	cellular_component	DNA-directed RNA polymerase III complex
CLX0006939	GO:0000786	0.0253132	cellular_component	nucleosome
CLX0006819	GO:0000788	0.00106561	cellular_component	nuclear nucleosome
CLX0005848	GO:0043596	0.126249	cellular_component	nuclear replication fork
CLX0005969	GO:0000328	0.0976009	cellular_component	fungal-type vacuole lumen
CLX0006816	GO:0048189	0.0745341	cellular_component	Lid2 complex
CLX0005728	GO:0032178	0.00310294	cellular_component	medial membrane band
CLX0006817	GO:0032432	0.055913	cellular_component	actin filament bundle
CLX0006938	GO:0036436	0.0341747	cellular_component	Isw1a complex
CLX0005850	GO:0000126	0.219036	cellular_component	transcription factor TFIIIB complex
CLX0005971	GO:0000111	0.219209	cellular_component	nucleotide-excision repair factor 2 complex
CLX0005930	GO:0035371	0.00218578	cellular_component	microtubule plus-end
CLX0005931	GO:0000148	0.176659	cellular_component	1,3-beta-D-glucan synthase complex
CLX0005813	GO:0005747	0.440562	cellular_component	mitochondrial respiratory chain complex I
CLX0005934	GO:0033597	0.224054	cellular_component	mitotic checkpoint complex
CLX0006902	GO:0071020	0.0334312	cellular_component	post-spliceosomal complex
CLX0005935	GO:0005778	0.0745184	cellular_component	peroxisomal membrane
CLX0006903	GO:0005576	0.0520825	cellular_component	extracellular region
CLX0005932	GO:0031499	0.181199	cellular_component	TRAMP complex
CLX0005817	GO:0032302	0.00579631	cellular_component	MutSbeta complex
CLX0005938	GO:0000439	0.115758	cellular_component	core TFIIH complex
CLX0006906	GO:0035649	0.0455891	cellular_component	Nrd1 complex
CLX0005939	GO:0000814	0.223805	cellular_component	ESCRT II complex
CLX0006907	GO:0005953	0.0626353	cellular_component	CAAX-protein geranylgeranyltransferase complex
CLX0005815	GO:0030121	0.127315	cellular_component	AP-1 adaptor complex
CLX0005936	GO:0031968	0.034894	cellular_component	organelle outer membrane
CLX0006904	GO:0005811	0.0293885	cellular_component	lipid particle
CLX0005820	GO:1990070	0.00261876	cellular_component	TRAPPI protein complex
CLX0005941	GO:0033553	0.00127338	cellular_component	rDNA heterochromatin
CLX0005703	GO:0005967	0.177308	cellular_component	mitochondrial pyruvate dehydrogenase complex
CLX0005824	GO:0000137	0.175776	cellular_component	Golgi cis cisterna
CLX0006913	GO:0016460	0.0341316	cellular_component	myosin II complex
CLX0005704	GO:0030015	0.103879	cellular_component	CCR4-NOT core complex
CLX0005946	GO:0044611	0.224363	cellular_component	nuclear pore inner ring
CLX0006914	GO:0000776	0.0190825	cellular_component	kinetochore
CLX0005943	GO:0005779	0.0884014	cellular_component	integral component of peroxisomal membrane
CLX0006911	GO:0005783	0.0271549	cellular_component	endoplasmic reticulum
CLX0005702	GO:0033596	0.00759804	cellular_component	TSC1-TSC2 complex
CLX0005823	GO:0000815	0.114291	cellular_component	ESCRT III complex
CLX0005944	GO:0031515	0.00248232	cellular_component	tRNA (m1A) methyltransferase complex
CLX0005707	GO:0005655	0.110151	cellular_component	nucleolar ribonuclease P complex
CLX0005828	GO:0044697	0.0295846	cellular_component	HICS complex
CLX0005705	GO:0000164	0.220826	cellular_component	protein phosphatase type 1 complex
CLX0006915	GO:0032044	0.0364662	cellular_component	DSIF complex
CLX0006916	GO:0000131	0.065067	cellular_component	incipient cellular bud site
CLX0005709	GO:0031902	0.17823	cellular_component	late endosome membrane
CLX0005913	GO:0005673	0.293146	cellular_component	transcription factor TFIIE complex
CLX0005916	GO:0005743	0.0149138	cellular_component	mitochondrial inner membrane
CLX0005914	GO:0000939	0.225622	cellular_component	condensed chromosome inner kinetochore
CLX0005919	GO:0005952	0.0276096	cellular_component	cAMP-dependent protein kinase complex
CLX0005923	GO:0005787	0.0037536	cellular_component	signal peptidase complex
CLX0005803	GO:0019773	0.0276096	cellular_component	proteasome core complex, alpha-subunit complex
CLX0005924	GO:0005760	0.00329858	cellular_component	gamma DNA polymerase complex
CLX0005921	GO:0033101	0.00250556	cellular_component	cellular bud membrane
CLX0005806	GO:0042765	0.146857	cellular_component	GPI-anchor transamidase complex
CLX0005807	GO:0035861	0.0400544	cellular_component	site of double-strand break
CLX0005928	GO:0048188	0.0995837	cellular_component	Set1C/COMPASS complex
CLX0005804	GO:0033290	0.125332	cellular_component	eukaryotic 48S preinitiation complex
CLX0005926	GO:0071341	0.223834	cellular_component	medial cortical node
CLX0005808	GO:0031225	0.00318169	cellular_component	anchored component of membrane
CLX0005929	GO:0005656	0.0494276	cellular_component	nuclear pre-replicative complex
CLX0005699	GO:0005662	0.299423	cellular_component	DNA replication factor A complex
CLX0006305	GO:0042764	0.0506452	cellular_component	ascospore-type prospore
CLX0006668	GO:0030956	0.110349	cellular_component	glutamyl-tRNA(Gln) amidotransferase complex
CLX0006789	GO:0030915	0.0621894	cellular_component	Smc5-Smc6 complex
CLX0006423	GO:0032160	0.00157389	cellular_component	septin filament array
CLX0006786	GO:0009337	0.0803804	cellular_component	sulfite reductase complex (NADPH)
CLX0006303	GO:0097268	0.0504223	cellular_component	cytoophidium
CLX0006429	GO:0031315	0.00137385	cellular_component	extrinsic component of mitochondrial outer membrane
CLX0006427	GO:0031226	0.00171698	cellular_component	intrinsic component of plasma membrane
CLX0006549	GO:0051285	0.0474941	cellular_component	cell cortex of cell tip
CLX0006792	GO:0005763	0.0502073	cellular_component	mitochondrial small ribosomal subunit
CLX0006311	GO:0031510	0.00579631	cellular_component	SUMO activating enzyme complex
CLX0006674	GO:0031618	0.0797851	cellular_component	nuclear pericentric heterochromatin
CLX0006554	GO:0071944	0.0505001	cellular_component	cell periphery
CLX0006675	GO:0038201	0.0919289	cellular_component	TOR complex
CLX0006551	GO:0000932	0.025332	cellular_component	cytoplasmic mRNA processing body
CLX0006672	GO:0051233	0.0638158	cellular_component	spindle midzone
CLX0006673	GO:0035327	0.0682843	cellular_component	transcriptionally active chromatin
CLX0006436	GO:0005868	0.18841	cellular_component	cytoplasmic dynein complex
CLX0006799	GO:0035361	0.0678136	cellular_component	Cul8-RING ubiquitin ligase complex
CLX0006437	GO:0012505	0.050373	cellular_component	endomembrane system
CLX0006679	GO:0030427	0.0546208	cellular_component	site of polarized growth
CLX0006434	GO:0045009	0.00189649	cellular_component	chitosome
CLX0006314	GO:0031262	0.00759804	cellular_component	Ndc80 complex
CLX0006677	GO:0030690	0.113457	cellular_component	Noc1p-Noc2p complex
CLX0006319	GO:0031502	0.00376412	cellular_component	dolichyl-phosphate-mannose-protein mannosyltransferase complex
CLX0006559	GO:0036087	0.00279761	cellular_component	glutathione synthase complex
CLX0006439	GO:0030061	0.146539	cellular_component	mitochondrial crista
CLX0006440	GO:0000938	0.00561323	cellular_component	GARP complex
CLX0006561	GO:0036449	0.00218578	cellular_component	microtubule minus-end
CLX0006443	GO:0000446	0.00561323	cellular_component	nucleoplasmic THO complex
CLX0006564	GO:0005780	0.00152367	cellular_component	extrinsic component of intraperoxisomal membrane
CLX0006685	GO:0031521	0.0295846	cellular_component	spitzenkorper
CLX0006323	GO:0005853	0.177404	cellular_component	eukaryotic translation elongation factor 1 complex
CLX0006444	GO:0030688	0.0733836	cellular_component	preribosome, small subunit precursor
CLX0006686	GO:0032299	0.109899	cellular_component	ribonuclease H2 complex
CLX0006562	GO:0031389	0.110498	cellular_component	Rad17 RFC-like complex
CLX0006683	GO:0046695	0.0410815	cellular_component	SLIK (SAGA-like) complex
CLX0006200	GO:0032807	0.00759804	cellular_component	DNA ligase IV complex
CLX0006442	GO:0045121	0.000783424	cellular_component	membrane raft
CLX0006684	GO:0030685	0.00142355	cellular_component	nucleolar preribosome
CLX0006888	GO:0044284	0.00172239	cellular_component	mitochondrial crista junction
CLX0006401	GO:0009331	0.190577	cellular_component	glycerol-3-phosphate dehydrogenase complex
CLX0006522	GO:0000144	0.0736529	cellular_component	cellular bud neck septin ring
CLX0006764	GO:0032116	0.0076097	cellular_component	SMC loading complex
CLX0006886	GO:0031417	0.0434924	cellular_component	NatC complex
CLX0006407	GO:0071561	0.0115165	cellular_component	nucleus-vacuole junction
CLX0006408	GO:0005869	0.00133922	cellular_component	dynactin complex
CLX0006526	GO:0005756	0.190221	cellular_component	mitochondrial proton-transporting ATP synthase, central stalk
CLX0006768	GO:0031560	0.000526478	cellular_component	cellular bud neck polarisome
CLX0006527	GO:0071595	0.00517945	cellular_component	Nem1-Spo7 phosphatase complex
CLX0006648	GO:0000138	0.0880854	cellular_component	Golgi trans cisterna
CLX0006409	GO:0042406	0.147494	cellular_component	extrinsic component of endoplasmic reticulum membrane
CLX0006890	GO:0000113	0.0421715	cellular_component	nucleotide-excision repair factor 4 complex
CLX0006770	GO:0005654	0.0542364	cellular_component	nucleoplasm
CLX0006652	GO:0000408	0.088948	cellular_component	EKC/KEOPS complex
CLX0006894	GO:0000329	0.023005	cellular_component	fungal-type vacuole membrane
CLX0006532	GO:0070985	0.00169192	cellular_component	TFIIK complex
CLX0006653	GO:0030173	0.0769155	cellular_component	integral component of Golgi membrane
CLX0006774	GO:0005749	0.085157	cellular_component	mitochondrial respiratory chain complex II, succinate dehydrogenase complex (ubiquinone)
CLX0006771	GO:0000839	0.050589	cellular_component	Hrd1p ubiquitin ligase ERAD-L complex
CLX0006892	GO:0000421	0.0446325	cellular_component	autophagic vacuole membrane
CLX0006530	GO:0032389	0.178327	cellular_component	MutLalpha complex
CLX0006893	GO:0043564	0.0469705	cellular_component	Ku70:Ku80 complex
CLX0006414	GO:0000500	0.175104	cellular_component	RNA polymerase I upstream activating factor complex
CLX0006777	GO:0016514	0.0468813	cellular_component	SWI/SNF complex
CLX0006778	GO:0097038	0.0696041	cellular_component	perinuclear endoplasmic reticulum
CLX0006412	GO:0031588	0.148251	cellular_component	AMP-activated protein kinase complex
CLX0006413	GO:0032865	0.130613	cellular_component	ERMES complex
CLX0006655	GO:0005835	0.126162	cellular_component	fatty acid synthase complex
CLX0006897	GO:0005801	0.0459471	cellular_component	cis-Golgi network
CLX0006416	GO:0000142	0.0525658	cellular_component	cellular bud neck contractile ring
CLX0006537	GO:0071513	0.0188533	cellular_component	phosphopantothenoylcysteine decarboxylase complex
CLX0006538	GO:0000214	0.292659	cellular_component	tRNA-intron endonuclease complex
CLX0006780	GO:0005881	0.0622018	cellular_component	cytoplasmic microtubule
CLX0006660	GO:0031463	0.00122827	cellular_component	Cul3-RING ubiquitin ligase complex
CLX0006781	GO:0030289	0.0814118	cellular_component	protein phosphatase 4 complex
CLX0006784	GO:0030907	0.0698545	cellular_component	MBF transcription complex
CLX0006664	GO:0031201	0.0458176	cellular_component	SNARE complex
CLX0006785	GO:0032045	0.0872908	cellular_component	guanyl-nucleotide exchange factor complex
CLX0006540	GO:0034098	0.00639936	cellular_component	Cdc48p-Npl4p-Ufd1p AAA ATPase complex
CLX0006661	GO:0055087	0.114015	cellular_component	Ski complex
CLX0006541	GO:0070850	0.219675	cellular_component	TACC/TOG complex
CLX0006662	GO:0000502	0.0554738	cellular_component	proteasome complex
CLX0006783	GO:0005838	0.0953852	cellular_component	proteasome regulatory particle
CLX0006502	GO:0000795	0.0018816	cellular_component	synaptonemal complex
CLX0006623	GO:0070545	0.132382	cellular_component	PeBoW complex
CLX0006744	GO:0031234	0.106432	cellular_component	extrinsic component of cytoplasmic side of plasma membrane
CLX0006865	GO:0048471	0.046143	cellular_component	perinuclear region of cytoplasm
CLX0005777	GO:0000145	0.104472	cellular_component	exocyst
CLX0005898	GO:0070847	0.0558255	cellular_component	core mediator complex
CLX0006987	GO:0005739	0.0246805	cellular_component	mitochondrion
CLX0005774	GO:0001401	0.146743	cellular_component	mitochondrial sorting and assembly machinery complex
CLX0005775	GO:0000220	0.294251	cellular_component	vacuolar proton-transporting V-type ATPase, V0 domain
CLX0005896	GO:0032541	0.0564913	cellular_component	cortical endoplasmic reticulum
CLX0006501	GO:0044615	0.0931132	cellular_component	nuclear pore nuclear basket
CLX0006622	GO:0030139	0.129041	cellular_component	endocytic vesicle
CLX0006748	GO:0034099	0.0953034	cellular_component	luminal surveillance complex
CLX0006749	GO:0030869	0.101949	cellular_component	RENT complex
CLX0005899	GO:0071004	0.0317302	cellular_component	U2-type prespliceosome
CLX0006625	GO:0034455	0.080483	cellular_component	t-UTP complex
CLX0006505	GO:0070319	0.175202	cellular_component	Golgi to plasma membrane transport vesicle
CLX0006747	GO:0032133	0.00134087	cellular_component	chromosome passenger complex
CLX0006509	GO:0005758	0.0337226	cellular_component	mitochondrial intermembrane space
CLX0005783	GO:0031415	0.219996	cellular_component	NatA complex
CLX0006751	GO:0030906	0.0209489	cellular_component	retromer complex, inner shell
CLX0006872	GO:0030130	0.0472613	cellular_component	clathrin coat of trans-Golgi network vesicle
CLX0006752	GO:0015629	0.0976464	cellular_component	actin cytoskeleton
CLX0005781	GO:0033309	0.219067	cellular_component	SBF transcription complex
CLX0006991	GO:0005737	0.0537214	cellular_component	cytoplasm
CLX0006750	GO:0005933	0.0503451	cellular_component	cellular bud
CLX0006513	GO:0032545	0.132472	cellular_component	CURI complex
CLX0006755	GO:0016281	0.0983729	cellular_component	eukaryotic translation initiation factor 4F complex
CLX0005788	GO:0031617	0.226	cellular_component	NMS complex
CLX0006635	GO:0031933	0.001256	cellular_component	telomeric heterochromatin
CLX0006756	GO:0005937	0.050383	cellular_component	mating projection
CLX0006877	GO:0005727	0.0778969	cellular_component	extrachromosomal circular DNA
CLX0005785	GO:0009514	0.0306778	cellular_component	glyoxysome
CLX0006632	GO:0009316	0.175766	cellular_component	3-isopropylmalate dehydratase complex
CLX0006874	GO:0000221	0.0448644	cellular_component	vacuolar proton-transporting V-type ATPase, V1 domain
CLX0006512	GO:0034274	0.0188533	cellular_component	Atg12-Atg5-Atg16 complex
CLX0006759	GO:0005854	0.103077	cellular_component	nascent polypeptide-associated complex
CLX0005789	GO:0005762	0.0439764	cellular_component	mitochondrial large ribosomal subunit
CLX0006515	GO:0005622	0.0503467	cellular_component	intracellular
CLX0006636	GO:0005773	0.0359569	cellular_component	vacuole
CLX0006757	GO:0030127	0.0519365	cellular_component	COPII vesicle coat
CLX0006758	GO:0032040	0.033576	cellular_component	small-subunit processome
CLX0006519	GO:0005968	0.0188533	cellular_component	Rab-protein geranylgeranyltransferase complex
CLX0005794	GO:0005788	0.0988698	cellular_component	endoplasmic reticulum lumen
CLX0006520	GO:0042719	0.125867	cellular_component	mitochondrial intermembrane space protein transporter complex
CLX0006641	GO:0036396	0.134611	cellular_component	MIS complex
CLX0006883	GO:0000775	0.000727369	cellular_component	chromosome, centromeric region
CLX0005795	GO:0005776	0.293955	cellular_component	autophagic vacuole
CLX0005793	GO:0005852	0.114661	cellular_component	eukaryotic translation initiation factor 3 complex
CLX0005875	GO:0008540	0.0943685	cellular_component	proteasome regulatory particle, base subcomplex
CLX0006843	GO:0000813	0.0561135	cellular_component	ESCRT I complex
CLX0005755	GO:0005845	0.237692	cellular_component	mRNA cap binding complex
CLX0005997	GO:0000243	0.0733454	cellular_component	commitment complex
CLX0006844	GO:0005753	0.0597787	cellular_component	mitochondrial proton-transporting ATP synthase complex
CLX0005994	GO:0031083	0.224746	cellular_component	BLOC-1 complex
CLX0006841	GO:0000817	0.0651856	cellular_component	COMA complex
CLX0005753	GO:0005847	0.0635239	cellular_component	mRNA cleavage and polyadenylation specificity factor complex
CLX0006600	GO:0030897	0.00686554	cellular_component	HOPS complex
CLX0006727	GO:0005824	0.00138462	cellular_component	outer plaque of spindle pole body
CLX0005756	GO:0097505	0.293204	cellular_component	Rad6-Rad18 complex
CLX0006603	GO:0005641	0.0979667	cellular_component	nuclear envelope lumen
CLX0006724	GO:0005945	0.110221	cellular_component	6-phosphofructokinase complex
CLX0006845	GO:0009986	0.0544412	cellular_component	cell surface
CLX0005757	GO:0033254	0.229623	cellular_component	vacuolar transporter chaperone complex
CLX0006967	GO:0070912	0.0235619	cellular_component	Ddb1-Ckn1 complex
CLX0006609	GO:0030014	0.0276506	cellular_component	CCR4-NOT complex
CLX0006728	GO:0071008	0.0803704	cellular_component	U2-type post-mRNA release spliceosomal complex
CLX0006849	GO:0043529	0.0583571	cellular_component	GET complex
CLX0006608	GO:0005663	0.0980572	cellular_component	DNA replication factor C complex
CLX0005882	GO:0036286	0.00561323	cellular_component	eisosome filament
CLX0006850	GO:0005672	0.0546962	cellular_component	transcription factor TFIIA complex
CLX0005762	GO:0034457	0.220299	cellular_component	Mpp10 complex
CLX0006730	GO:0031390	0.0688831	cellular_component	Ctf18 RFC-like complex
CLX0006972	GO:0070939	0.0377105	cellular_component	Dsl1p complex
CLX0005880	GO:0005839	0.157316	cellular_component	proteasome core complex
CLX0005760	GO:0005697	0.00640358	cellular_component	telomerase holoenzyme complex
CLX0005765	GO:0030892	0.00780984	cellular_component	mitotic cohesin complex
CLX0006612	GO:0008180	0.146303	cellular_component	COP9 signalosome
CLX0006733	GO:0071819	0.0873016	cellular_component	DUBm complex
CLX0005887	GO:0031431	0.315786	cellular_component	Dbf4-dependent protein kinase complex
CLX0006613	GO:0005785	0.00641583	cellular_component	signal recognition particle receptor complex
CLX0006855	GO:0017102	0.0512061	cellular_component	methionyl glutamyl tRNA synthetase complex
CLX0006976	GO:0016272	0.0105973	cellular_component	prefoldin complex
CLX0005763	GO:0033503	0.293173	cellular_component	HULC complex
CLX0005884	GO:0042652	0.225133	cellular_component	mitochondrial respiratory chain complex I, peripheral segment
CLX0006731	GO:0034388	0.0745578	cellular_component	Pwp2p-containing subcomplex of 90S preribosome
CLX0006852	GO:0031934	0.0374224	cellular_component	mating-type region heterochromatin
CLX0006611	GO:0042720	0.125663	cellular_component	mitochondrial inner membrane peptidase complex
CLX0006732	GO:0000838	0.0979684	cellular_component	Hrd1p ubiquitin ligase ERAD-M complex
CLX0006853	GO:0030008	0.0566578	cellular_component	TRAPP complex
CLX0006974	GO:0005794	0.0315831	cellular_component	Golgi apparatus
CLX0005769	GO:0000794	0.0627767	cellular_component	condensed nuclear chromosome
CLX0006859	GO:0030686	0.0389589	cellular_component	90S preribosome
CLX0006614	GO:0043541	0.00639936	cellular_component	UDP-N-acetylglucosamine transferase complex
CLX0005889	GO:0031533	0.00579631	cellular_component	mRNA cap methyltransferase complex
CLX0006615	GO:0001405	0.0867956	cellular_component	presequence translocase-associated import motor
CLX0006857	GO:0005826	0.0260557	cellular_component	actomyosin contractile ring
CLX0006739	GO:0071007	0.0590292	cellular_component	U2-type catalytic step 2 spliceosome
CLX0006619	GO:0097587	0.147151	cellular_component	MutLgamma complex
CLX0005890	GO:0005797	0.110062	cellular_component	Golgi medial cisterna
CLX0006861	GO:0071627	0.0442246	cellular_component	integral component of fungal-type vacuolar membrane
CLX0006982	GO:0005789	0.0262069	cellular_component	endoplasmic reticulum membrane
CLX0006741	GO:0070390	0.0734097	cellular_component	transcription export complex 2
CLX0006983	GO:0005634	0.0266254	cellular_component	nucleus
