# Supplementary material for: Identifying Candida albicans Gene Networks Involved in Pathogenicity
Source: Front Genet. 2020 Apr 24;11:375. doi: 10.3389/fgene.2020.00375 (PMC7193023; doi:10.3389/fgene.2020.00375)
Supplement: Supplementary file 4 [file Table_4.XLSX]

## Sheet: Enrichment
Term	Desc	Ontology	P-raw	P-corr
#CLX:6391
GO:0006629	lipid metabolic process	biological_process	0.00538399	0.01346
GO:0030234	enzyme regulator activity	molecular_function	0.00252074	0.0126037
#CLX:7000
GO:0006091	generation of precursor metabolites and energy	biological_process	0.000189898	0.00474746
GO:0005975	carbohydrate metabolic process	biological_process	0.00110853	0.00923779
GO:0005618	cell wall	cellular_component	0.000653712	0.0081714
#CLX:6157
GO:0016740	transferase activity	molecular_function	0.021945	0.0438899
#CLX:6397
GO:0000988	protein binding transcription factor activity	molecular_function	0.000619114	0.00371468
GO:0005694	chromosome	cellular_component	0.00673065	0.020192
#CLX:7002
GO:0042254	ribosome biogenesis	biological_process	0.000382835	0.0130164
#CLX:7003
GO:0016070	RNA metabolic process	biological_process	0.000658791	0.0250341
#CLX:7006
GO:0009405	pathogenesis	biological_process	0.00219887	0.0307841
GO:0044419	interspecies interaction between organisms	biological_process	0.000132539	0.00278332
GO:0000910	cytokinesis	biological_process	0.00426426	0.0358198
GO:0007155	cell adhesion	biological_process	5.88088e-06	0.000246997
GO:0030448	hyphal growth	biological_process	0.00341298	0.0358363
#CLX:7007
GO:0006091	generation of precursor metabolites and energy	biological_process	0.00323342	0.0323342
GO:0005886	plasma membrane	cellular_component	0.000224577	0.00336865
GO:0005975	carbohydrate metabolic process	biological_process	5.96944e-05	0.00179083
#CLX:7011
GO:0016491	oxidoreductase activity	molecular_function	0.000903767	0.011749
GO:0005886	plasma membrane	cellular_component	8.19195e-05	0.00212991
GO:0005618	cell wall	cellular_component	0.00361441	0.0313249
#CLX:6165
GO:0005975	carbohydrate metabolic process	biological_process	0.0032643	0.0065286
#CLX:6128
GO:0009405	pathogenesis	biological_process	0.00295904	0.00295904
#CLX:6131
GO:0005739	mitochondrion	cellular_component	0.0467019	0.0467019
#CLX:6377
GO:0007165	signal transduction	biological_process	0.00277419	0.0194193
#CLX:6378
GO:0005740	mitochondrial envelope	cellular_component	0.00741173	0.0444704
#CLX:6139
GO:0006464	cellular protein modification process	biological_process	0.0159372	0.0239058
GO:0012505	endomembrane system	cellular_component	0.0144751	0.0434253
#CLX:6137
GO:0042221	response to chemical stimulus	biological_process	0.0246595	0.049319
GO:0006950	response to stress	biological_process	0.03614	0.03614
#CLX:6379
GO:0016491	oxidoreductase activity	molecular_function	0.0112305	0.0224609
#CLX:6380
GO:0005777	peroxisome	cellular_component	0.000464824	0.00139447
#CLX:6142
GO:0005740	mitochondrial envelope	cellular_component	0.0051127	0.0306762
GO:0005215	transporter activity	molecular_function	0.00721819	0.0216546
#CLX:6388
GO:0042493	response to drug	biological_process	0.00953851	0.0381541
#CLX:6386
GO:0005783	endoplasmic reticulum	cellular_component	0.0137943	0.0413829
#CLX:6589
GO:0005975	carbohydrate metabolic process	biological_process	0.0150492	0.0300985
GO:0030234	enzyme regulator activity	molecular_function	0.00808144	0.0323257
#CLX:6352
GO:0005198	structural molecule activity	molecular_function	0.00476533	0.00953067
GO:0005840	ribosome	cellular_component	0.00266008	0.0159605
GO:0006412	translation	biological_process	0.00443347	0.0133004
#CLX:6591
GO:0005198	structural molecule activity	molecular_function	0.0150492	0.0300985
GO:0006412	translation	biological_process	0.0140288	0.0420863
#CLX:6111
GO:0019725	cellular homeostasis	biological_process	0.00134005	0.00134005
GO:0042710	biofilm formation	biological_process	0.000997862	0.00199572
#CLX:6599
GO:0006810	transport	biological_process	0.00339787	0.0305808
GO:0016020	membrane	cellular_component	0.0103866	0.0467396
#CLX:6357
GO:0016070	RNA metabolic process	biological_process	0.0415505	0.0415505
GO:0042254	ribosome biogenesis	biological_process	0.00664224	0.0132845
#CLX:6120
GO:0016070	RNA metabolic process	biological_process	0.0301659	0.0301659
#CLX:6362
GO:0016491	oxidoreductase activity	molecular_function	0.0112305	0.0112305
#CLX:6124
GO:0016491	oxidoreductase activity	molecular_function	0.00781123	0.00781123
#CLX:6367
GO:0042254	ribosome biogenesis	biological_process	0.00664224	0.0132845
#CLX:6364
GO:0016491	oxidoreductase activity	molecular_function	0.0112305	0.0336914
#CLX:6569
GO:0008289	lipid binding	molecular_function	0.0020249	0.0121494
GO:0016192	vesicle-mediated transport	biological_process	0.0208998	0.0417995
GO:0012505	endomembrane system	cellular_component	0.00538733	0.016162
#CLX:6327
GO:0016020	membrane	cellular_component	0.0225858	0.0451717
#CLX:6324
GO:0005730	nucleolus	cellular_component	0.00574804	0.0143701
GO:0003677	DNA binding	molecular_function	0.000626179	0.0031309
#CLX:6567
GO:0030163	protein catabolic process	biological_process	0.00660817	0.0198245
#CLX:6325
GO:0005215	transporter activity	molecular_function	0.0103953	0.0415812
GO:0016020	membrane	cellular_component	0.0225858	0.0451717
#CLX:6575
GO:0044419	interspecies interaction between organisms	biological_process	0.00399683	0.0159873
GO:0007165	signal transduction	biological_process	0.00887658	0.0177532
#CLX:6333
GO:0005740	mitochondrial envelope	cellular_component	0.00741173	0.0370586
#CLX:6331
GO:0005783	endoplasmic reticulum	cellular_component	0.0137943	0.0275886
GO:0008233	peptidase activity	molecular_function	0.00108193	0.0043277
#CLX:6574
GO:0005886	plasma membrane	cellular_component	0.00399773	0.0119932
#CLX:6577
GO:0030234	enzyme regulator activity	molecular_function	0.00808144	0.0484886
#CLX:6336
GO:0003677	DNA binding	molecular_function	0.013237	0.013237
#CLX:6339
GO:0003677	DNA binding	molecular_function	0.013237	0.039711
#CLX:6341
GO:0016491	oxidoreductase activity	molecular_function	0.0112305	0.0112305
#CLX:6581
GO:0016491	oxidoreductase activity	molecular_function	0.00221097	0.00884388
#CLX:6344
GO:0016070	RNA metabolic process	biological_process	0.00369835	0.00369835
#CLX:6103
GO:0044419	interspecies interaction between organisms	biological_process	0.000832436	0.00416218
GO:0003677	DNA binding	molecular_function	0.00924211	0.0231053
GO:0030447	filamentous growth	biological_process	0.0192618	0.032103
#CLX:6585
GO:0005198	structural molecule activity	molecular_function	0.0150492	0.0300985
GO:0006412	translation	biological_process	0.0140288	0.0420863
#CLX:7062
GO:0007010	cytoskeleton organization	biological_process	7.38714e-05	0.000195402
GO:0005198	structural molecule activity	molecular_function	3.58693e-06	1.17651e-05
GO:0042254	ribosome biogenesis	biological_process	1.7337e-06	6.18101e-06
GO:0005794	Golgi apparatus	cellular_component	0.000556082	0.00119997
GO:0004386	helicase activity	molecular_function	0.00161781	0.00323562
GO:0030427	site of polarized growth	cellular_component	0.000534199	0.0011839
GO:0003723	RNA binding	molecular_function	1.35068e-07	6.15308e-07
GO:0016853	isomerase activity	molecular_function	0.00860792	0.014117
GO:0006091	generation of precursor metabolites and energy	biological_process	0.000272166	0.000637645
GO:0000988	protein binding transcription factor activity	molecular_function	0.0157978	0.0235531
GO:0042221	response to chemical stimulus	biological_process	9.03787e-10	5.70081e-09
GO:0045333	cellular respiration	biological_process	0.00884	0.0142133
GO:0008233	peptidase activity	molecular_function	0.0239472	0.0350655
GO:0006259	DNA metabolic process	biological_process	0.000142371	0.000353771
GO:0005840	ribosome	cellular_component	0.000484038	0.00110253
GO:0006810	transport	biological_process	2.80171e-13	4.5948e-12
GO:0009405	pathogenesis	biological_process	0.000564975	0.0011879
GO:0005886	plasma membrane	cellular_component	0.000103094	0.000264177
GO:0006412	translation	biological_process	3.61877e-05	0.000102324
GO:0005634	nucleus	cellular_component	1.81007e-11	1.64918e-10
GO:0005515	protein binding	molecular_function	1.77786e-13	3.6446e-12
GO:0006464	cellular protein modification process	biological_process	8.77825e-10	5.99847e-09
GO:0016829	lyase activity	molecular_function	0.00617589	0.0110092
GO:0007114	cell budding	biological_process	0.0314508	0.0444649
GO:0005694	chromosome	cellular_component	0.00762346	0.0127576
GO:0005730	nucleolus	cellular_component	3.88353e-07	1.67605e-06
GO:0005773	vacuole	cellular_component	1.34471e-06	5.01211e-06
GO:0030448	hyphal growth	biological_process	1.64626e-05	4.99975e-05
GO:0030447	filamentous growth	biological_process	2.53329e-08	1.22194e-07
GO:0016070	RNA metabolic process	biological_process	1.27885e-11	1.31083e-10
GO:0016192	vesicle-mediated transport	biological_process	1.14072e-09	6.68139e-09
GO:0019725	cellular homeostasis	biological_process	0.00352299	0.00671827
GO:0007165	signal transduction	biological_process	0.00489263	0.00891546
GO:0030163	protein catabolic process	biological_process	0.0010195	0.00208997
GO:0005783	endoplasmic reticulum	cellular_component	6.43907e-06	2.03078e-05
GO:0006996	organelle organization	biological_process	5.00822e-12	5.86677e-11
GO:0005740	mitochondrial envelope	cellular_component	4.15546e-07	1.70374e-06
GO:0007049	cell cycle	biological_process	0.00302501	0.00590597
GO:0006950	response to stress	biological_process	5.25887e-10	3.92025e-09
GO:0001411	hyphal tip	cellular_component	0.0297779	0.0428384
GO:0005975	carbohydrate metabolic process	biological_process	5.44311e-05	0.000148778
GO:0003677	DNA binding	molecular_function	0.00691909	0.0118201
GO:0005777	peroxisome	cellular_component	0.00912892	0.0143956
GO:0005856	cytoskeleton	cellular_component	1.76681e-05	5.17423e-05
GO:0005933	cellular bud	cellular_component	3.32831e-06	1.13717e-05
GO:0005815	microtubule organizing center	cellular_component	0.0110092	0.0167177
GO:0005737	cytoplasm	cellular_component	2.22045e-16	9.10383e-15
GO:0042493	response to drug	biological_process	1.2031e-06	4.69782e-06
GO:0005938	cell cortex	cellular_component	0.000189768	0.000457675
GO:0016020	membrane	cellular_component	3.26935e-15	8.93621e-14
GO:0006629	lipid metabolic process	biological_process	0.00353542	0.00658874
GO:0005739	mitochondrion	cellular_component	2.25719e-12	3.08483e-11
GO:0012505	endomembrane system	cellular_component	4.19949e-11	3.44358e-10
GO:0016023	cytoplasmic membrane-bounded vesicle	cellular_component	0.00941329	0.014564
GO:0016740	transferase activity	molecular_function	1.21864e-08	6.24552e-08
GO:0050789	regulation of biological process	biological_process	2.80788e-23	2.30247e-21
GO:0030234	enzyme regulator activity	molecular_function	0.00637354	0.0111198
GO:0016787	hydrolase activity	molecular_function	5.68493e-09	3.10776e-08
#CLX:7063
GO:0007010	cytoskeleton organization	biological_process	2.11651e-05	5.32334e-05
GO:0005198	structural molecule activity	molecular_function	1.11658e-09	4.41313e-09
GO:0042254	ribosome biogenesis	biological_process	2.88227e-10	1.32905e-09
GO:0005794	Golgi apparatus	cellular_component	2.73563e-05	6.48735e-05
GO:0004386	helicase activity	molecular_function	0.0040635	0.00613219
GO:0003723	RNA binding	molecular_function	2.83719e-11	1.47179e-10
GO:0030427	site of polarized growth	cellular_component	4.32073e-05	9.69244e-05
GO:0016853	isomerase activity	molecular_function	0.0202766	0.0285246
GO:0006091	generation of precursor metabolites and energy	biological_process	0.000142878	0.00026952
GO:0000988	protein binding transcription factor activity	molecular_function	0.0321434	0.0444651
GO:0042221	response to chemical stimulus	biological_process	1.71034e-11	9.46388e-11
GO:0045333	cellular respiration	biological_process	0.0040635	0.00613219
GO:0008233	peptidase activity	molecular_function	0.00572201	0.00848083
GO:0006259	DNA metabolic process	biological_process	3.41417e-05	7.87156e-05
GO:0005840	ribosome	cellular_component	2.80767e-07	8.32272e-07
GO:0006457	protein folding	biological_process	0.00921085	0.013181
GO:0006810	transport	biological_process	1.51443e-13	1.39664e-12
GO:0009405	pathogenesis	biological_process	9.28702e-05	0.000192706
GO:0005886	plasma membrane	cellular_component	2.27552e-05	5.55494e-05
GO:0006412	translation	biological_process	2.603e-09	9.39345e-09
GO:0005634	nucleus	cellular_component	6.42331e-12	4.10103e-11
GO:0005515	protein binding	molecular_function	2.74186e-14	2.84468e-13
GO:0044419	interspecies interaction between organisms	biological_process	0.032708	0.0445043
GO:0006464	cellular protein modification process	biological_process	1.88945e-12	1.42568e-11
GO:0016829	lyase activity	molecular_function	0.00260542	0.00424019
GO:0005694	chromosome	cellular_component	0.00101508	0.00183156
GO:0005730	nucleolus	cellular_component	1.309e-10	6.39098e-10
GO:0005773	vacuole	cellular_component	2.16433e-07	6.65333e-07
GO:0030448	hyphal growth	biological_process	9.32573e-05	0.000188789
GO:0030447	filamentous growth	biological_process	7.4081e-08	2.56197e-07
GO:0016070	RNA metabolic process	biological_process	2.67423e-23	7.39869e-22
GO:0016192	vesicle-mediated transport	biological_process	2.90008e-10	1.26688e-09
GO:0070783	growth of unicellular organism as a thread of attached cells	biological_process	0.00921085	0.013181
GO:0016791	phosphatase activity	molecular_function	0.00181575	0.00301415
GO:0016874	ligase activity	molecular_function	0.00168772	0.0028588
GO:0019725	cellular homeostasis	biological_process	0.00111964	0.00193605
GO:0007165	signal transduction	biological_process	1.8916e-07	6.03856e-07
GO:0030163	protein catabolic process	biological_process	4.93364e-07	1.41204e-06
GO:0005783	endoplasmic reticulum	cellular_component	2.5086e-09	9.46426e-09
GO:0006996	organelle organization	biological_process	2.55351e-15	3.02774e-14
GO:0005740	mitochondrial envelope	cellular_component	1.0051e-09	4.17118e-09
GO:0006950	response to stress	biological_process	2.05455e-12	1.42106e-11
GO:0007049	cell cycle	biological_process	0.000331357	0.00061117
GO:0003677	DNA binding	molecular_function	0.000136702	0.000263867
GO:0005975	carbohydrate metabolic process	biological_process	4.63703e-05	9.86855e-05
GO:0005777	peroxisome	cellular_component	0.00388655	0.00608649
GO:0005856	cytoskeleton	cellular_component	5.05379e-07	1.39822e-06
GO:0005933	cellular bud	cellular_component	2.3522e-06	6.29781e-06
GO:0005815	microtubule organizing center	cellular_component	0.00111721	0.00197295
GO:0005737	cytoplasm	cellular_component	1.11022e-16	1.53581e-15
GO:0042493	response to drug	biological_process	1.22257e-07	4.05892e-07
GO:0005938	cell cortex	cellular_component	0.000130888	0.00025866
GO:0016020	membrane	cellular_component	1.00927e-17	1.67538e-16
GO:0005739	mitochondrion	cellular_component	2.30093e-23	9.54888e-22
GO:0006629	lipid metabolic process	biological_process	2.98481e-06	7.74185e-06
GO:0012505	endomembrane system	cellular_component	6.64245e-18	1.37831e-16
GO:0016023	cytoplasmic membrane-bounded vesicle	cellular_component	0.00385681	0.00615606
GO:0016740	transferase activity	molecular_function	5.62915e-13	4.67219e-12
GO:0050789	regulation of biological process	biological_process	1.14168e-31	9.47594e-30
GO:0030234	enzyme regulator activity	molecular_function	4.48513e-05	9.79646e-05
GO:0016787	hydrolase activity	molecular_function	6.45499e-12	3.82689e-11
#CLX:7060
GO:0005198	structural molecule activity	molecular_function	0.00490153	0.0132341
GO:0042254	ribosome biogenesis	biological_process	0.00437739	0.0122265
GO:0003723	RNA binding	molecular_function	0.00791604	0.0188588
GO:0006091	generation of precursor metabolites and energy	biological_process	0.00402196	0.0116349
GO:0000988	protein binding transcription factor activity	molecular_function	0.0199333	0.0413999
GO:0042221	response to chemical stimulus	biological_process	4.08531e-07	3.00827e-06
GO:0006259	DNA metabolic process	biological_process	0.00678911	0.0171849
GO:0005840	ribosome	cellular_component	0.00940933	0.0217759
GO:0006810	transport	biological_process	2.23e-08	2.58042e-07
GO:0009405	pathogenesis	biological_process	0.000111369	0.000451045
GO:0005886	plasma membrane	cellular_component	0.000131942	0.000485785
GO:0005634	nucleus	cellular_component	1.68425e-11	3.41061e-10
GO:0005515	protein binding	molecular_function	1.79487e-07	1.45384e-06
GO:0006464	cellular protein modification process	biological_process	1.04869e-05	5.30899e-05
GO:0005730	nucleolus	cellular_component	0.000662526	0.00206402
GO:0005773	vacuole	cellular_component	0.000208748	0.000735157
GO:0030447	filamentous growth	biological_process	1.63985e-06	1.02176e-05
GO:0016070	RNA metabolic process	biological_process	2.33635e-08	2.36556e-07
GO:0016192	vesicle-mediated transport	biological_process	2.06344e-05	9.83169e-05
GO:0070783	growth of unicellular organism as a thread of attached cells	biological_process	0.0110452	0.0241801
GO:0005783	endoplasmic reticulum	cellular_component	0.000115588	0.000445839
GO:0006996	organelle organization	biological_process	4.87962e-11	7.90499e-10
GO:0005740	mitochondrial envelope	cellular_component	5.27214e-07	3.5587e-06
GO:0006950	response to stress	biological_process	1.06084e-07	9.54754e-07
GO:0001411	hyphal tip	cellular_component	0.00293472	0.00880416
GO:0003677	DNA binding	molecular_function	0.000238863	0.000806164
GO:0005975	carbohydrate metabolic process	biological_process	0.000506116	0.00163982
GO:0005777	peroxisome	cellular_component	0.020417	0.0413444
GO:0005933	cellular bud	cellular_component	0.0074725	0.0183416
GO:0005737	cytoplasm	cellular_component	1.11022e-16	8.99281e-15
GO:0005938	cell cortex	cellular_component	0.0182441	0.0388887
GO:0042493	response to drug	biological_process	0.000100032	0.000426451
GO:0016020	membrane	cellular_component	3.12795e-10	4.22274e-09
GO:0005739	mitochondrion	cellular_component	8.68035e-13	3.51554e-11
GO:0006629	lipid metabolic process	biological_process	0.0108356	0.02438
GO:0005618	cell wall	cellular_component	0.00650817	0.0170052
GO:0012505	endomembrane system	cellular_component	2.18633e-05	9.8385e-05
GO:0016740	transferase activity	molecular_function	4.38822e-06	2.36964e-05
GO:0050789	regulation of biological process	biological_process	1.42156e-11	3.83821e-10
GO:0016787	hydrolase activity	molecular_function	3.2185e-06	1.86213e-05
#CLX:7061
GO:0007010	cytoskeleton organization	biological_process	0.00805454	0.0165118
GO:0005198	structural molecule activity	molecular_function	0.000105202	0.000392116
GO:0042254	ribosome biogenesis	biological_process	0.00148632	0.0040626
GO:0004386	helicase activity	molecular_function	0.0101851	0.0198851
GO:0030427	site of polarized growth	cellular_component	0.0143783	0.0245629
GO:0003723	RNA binding	molecular_function	6.58337e-05	0.000269918
GO:0006091	generation of precursor metabolites and energy	biological_process	0.0116669	0.0212597
GO:0000988	protein binding transcription factor activity	molecular_function	0.0113773	0.0212031
GO:0042221	response to chemical stimulus	biological_process	2.46937e-07	1.5576e-06
GO:0006259	DNA metabolic process	biological_process	1.02803e-05	4.95874e-05
GO:0005840	ribosome	cellular_component	0.0050084	0.0110997
GO:0009405	pathogenesis	biological_process	0.000259959	0.000926812
GO:0006810	transport	biological_process	2.62538e-08	2.15281e-07
GO:0005886	plasma membrane	cellular_component	0.00215415	0.00552001
GO:0006412	translation	biological_process	0.00722989	0.0152013
GO:0005634	nucleus	cellular_component	1.3207e-11	1.80496e-10
GO:0005515	protein binding	molecular_function	1.73808e-09	1.58358e-08
GO:0016829	lyase activity	molecular_function	0.00484452	0.0110347
GO:0006464	cellular protein modification process	biological_process	1.9754e-05	8.99902e-05
GO:0007114	cell budding	biological_process	0.0118441	0.0211134
GO:0005694	chromosome	cellular_component	0.00528837	0.0114117
GO:0005730	nucleolus	cellular_component	0.000671119	0.00196542
GO:0005773	vacuole	cellular_component	0.000355333	0.00116549
GO:0042710	biofilm formation	biological_process	0.0306789	0.0493268
GO:0030447	filamentous growth	biological_process	5.00379e-06	2.56444e-05
GO:0016070	RNA metabolic process	biological_process	1.26432e-11	2.07349e-10
GO:0016192	vesicle-mediated transport	biological_process	3.82729e-05	0.000165178
GO:0019725	cellular homeostasis	biological_process	0.0024078	0.00580705
GO:0030163	protein catabolic process	biological_process	0.0210059	0.0344497
GO:0005783	endoplasmic reticulum	cellular_component	8.59068e-05	0.000335446
GO:0006996	organelle organization	biological_process	2.09399e-16	8.58537e-15
GO:0005740	mitochondrial envelope	cellular_component	9.0133e-08	6.719e-07
GO:0006950	response to stress	biological_process	1.57101e-10	1.61029e-09
GO:0007049	cell cycle	biological_process	0.0131374	0.0229205
GO:0001411	hyphal tip	cellular_component	0.00808813	0.0161763
GO:0003677	DNA binding	molecular_function	0.000657326	0.00199632
GO:0005975	carbohydrate metabolic process	biological_process	0.00330826	0.00775078
GO:0005777	peroxisome	cellular_component	0.00182449	0.00482606
GO:0005933	cellular bud	cellular_component	0.000651774	0.00205559
GO:0005856	cytoskeleton	cellular_component	0.0113323	0.0216104
GO:0005737	cytoplasm	cellular_component	1.11022e-16	9.10383e-15
GO:0042493	response to drug	biological_process	0.00030775	0.00105148
GO:0005938	cell cortex	cellular_component	0.00119149	0.00336904
GO:0005739	mitochondrion	cellular_component	5.48745e-12	1.4999e-10
GO:0016020	membrane	cellular_component	6.99082e-11	8.18925e-10
GO:0006629	lipid metabolic process	biological_process	0.00232683	0.00578183
GO:0012505	endomembrane system	cellular_component	3.07534e-06	1.68119e-05
GO:0016740	transferase activity	molecular_function	1.23165e-07	8.41628e-07
GO:0050789	regulation of biological process	biological_process	5.93115e-12	1.21588e-10
GO:0030234	enzyme regulator activity	molecular_function	0.0177776	0.0297502
GO:0016787	hydrolase activity	molecular_function	4.73883e-07	2.7756e-06
#CLX:7039
GO:0030427	site of polarized growth	cellular_component	0.00899273	0.0440644
GO:0009405	pathogenesis	biological_process	0.000562518	0.00689085
GO:0044419	interspecies interaction between organisms	biological_process	7.5317e-05	0.00123018
GO:0007114	cell budding	biological_process	0.00951458	0.0423831
GO:0030447	filamentous growth	biological_process	3.36479e-05	0.00164875
GO:0070783	growth of unicellular organism as a thread of attached cells	biological_process	3.92591e-05	0.000961849
GO:0007165	signal transduction	biological_process	0.0129171	0.0486875
GO:0007124	pseudohyphal growth	biological_process	0.00179893	0.0176295
GO:0005938	cell cortex	cellular_component	0.0079421	0.0486454
GO:0005618	cell wall	cellular_component	0.00833319	0.0453696
GO:0050789	regulation of biological process	biological_process	0.0113381	0.0462971
#CLX:6193
GO:0042254	ribosome biogenesis	biological_process	0.00457325	0.018293
#CLX:7040
GO:0006412	translation	biological_process	3.01228e-05	0.00108442
#CLX:7044
GO:0016491	oxidoreductase activity	molecular_function	0.000429564	0.00451042
GO:0009405	pathogenesis	biological_process	0.00476663	0.0250248
GO:0007155	cell adhesion	biological_process	0.00037024	0.00518336
GO:0005576	extracellular region	cellular_component	0.00194986	0.0163788
GO:0005215	transporter activity	molecular_function	0.000355494	0.00746537
GO:0042710	biofilm formation	biological_process	0.00327602	0.0229321
GO:0019725	cellular homeostasis	biological_process	0.0039676	0.0238056
GO:0005618	cell wall	cellular_component	2.43637e-06	0.000102328
#CLX:7042
GO:0016491	oxidoreductase activity	molecular_function	0.00183693	0.0404125
#CLX:7043
GO:0042254	ribosome biogenesis	biological_process	4.61407e-06	0.000212247
GO:0005730	nucleolus	cellular_component	0.00051752	0.0119029
#CLX:7048
GO:0030427	site of polarized growth	cellular_component	0.00256282	0.016338
GO:0009405	pathogenesis	biological_process	0.00073414	0.00936028
GO:0044419	interspecies interaction between organisms	biological_process	7.50891e-05	0.00382954
GO:0007114	cell budding	biological_process	0.00231767	0.0168859
GO:0030447	filamentous growth	biological_process	0.000404188	0.00687119
GO:0006950	response to stress	biological_process	0.0106542	0.0493965
GO:0005975	carbohydrate metabolic process	biological_process	0.00158959	0.0135115
GO:0005933	cellular bud	cellular_component	0.00108073	0.0110235
GO:0005938	cell cortex	cellular_component	0.00284391	0.0161155
GO:0005618	cell wall	cellular_component	0.00894516	0.0456203
GO:0050789	regulation of biological process	biological_process	0.000372438	0.00949717
#CLX:7046
GO:0006412	translation	biological_process	0.00042968	0.0223434
GO:0016070	RNA metabolic process	biological_process	0.00122993	0.0319781
#CLX:7047
GO:0016491	oxidoreductase activity	molecular_function	0.00425149	0.0297605
GO:0006091	generation of precursor metabolites and energy	biological_process	0.000673954	0.00707651
GO:0005975	carbohydrate metabolic process	biological_process	0.0043816	0.0230034
GO:0005618	cell wall	cellular_component	4.81963e-05	0.00101212
#CLX:7051
GO:0016491	oxidoreductase activity	molecular_function	0.00164804	0.00800477
GO:0009405	pathogenesis	biological_process	0.00582291	0.0247474
GO:0005886	plasma membrane	cellular_component	0.0108336	0.0368341
GO:0044419	interspecies interaction between organisms	biological_process	0.000414097	0.00351982
GO:0007155	cell adhesion	biological_process	4.47234e-05	0.0015206
GO:0005215	transporter activity	molecular_function	0.00814556	0.0307721
GO:0042710	biofilm formation	biological_process	0.000463421	0.00315126
GO:0019725	cellular homeostasis	biological_process	0.000822474	0.00466069
GO:0005975	carbohydrate metabolic process	biological_process	0.000288631	0.00327115
GO:0005618	cell wall	cellular_component	5.9728e-05	0.00101538
#CLX:7052
GO:0016491	oxidoreductase activity	molecular_function	0.00439268	0.0263561
GO:0006091	generation of precursor metabolites and energy	biological_process	0.000608393	0.00638813
GO:0044419	interspecies interaction between organisms	biological_process	2.0412e-05	0.000857304
GO:0007155	cell adhesion	biological_process	0.00389714	0.02728
GO:0005773	vacuole	cellular_component	0.00364865	0.0306487
GO:0042710	biofilm formation	biological_process	0.00499317	0.0262141
GO:0005975	carbohydrate metabolic process	biological_process	0.000449835	0.00629769
GO:0005618	cell wall	cellular_component	3.38453e-05	0.000710751
#CLX:7050
GO:0006091	generation of precursor metabolites and energy	biological_process	0.00387366	0.0348629
GO:0044419	interspecies interaction between organisms	biological_process	1.02003e-05	0.000367212
GO:0007155	cell adhesion	biological_process	0.00310862	0.0373034
GO:0005975	carbohydrate metabolic process	biological_process	0.00550756	0.0396544
GO:0005618	cell wall	cellular_component	8.41819e-05	0.00151527
#CLX:7055
GO:0016491	oxidoreductase activity	molecular_function	1.82018e-05	0.000482348
GO:0006091	generation of precursor metabolites and energy	biological_process	0.00245085	0.0108246
GO:0006810	transport	biological_process	0.00232367	0.0111959
GO:0009405	pathogenesis	biological_process	0.000873964	0.00463201
GO:0005886	plasma membrane	cellular_component	0.000146731	0.00155535
GO:0044419	interspecies interaction between organisms	biological_process	2.85944e-05	0.000378876
GO:0007155	cell adhesion	biological_process	0.000172824	0.00152661
GO:0005576	extracellular region	cellular_component	0.00456947	0.0186294
GO:0005773	vacuole	cellular_component	2.29321e-05	0.000405133
GO:0005215	transporter activity	molecular_function	0.00843402	0.0319288
GO:0042710	biofilm formation	biological_process	0.000709802	0.00417994
GO:0005975	carbohydrate metabolic process	biological_process	0.000345944	0.00261929
GO:0016020	membrane	cellular_component	0.00038077	0.0025226
GO:0005618	cell wall	cellular_component	2.77312e-08	1.46975e-06
#CLX:7056
GO:0016491	oxidoreductase activity	molecular_function	0.000242872	0.00526222
GO:0005886	plasma membrane	cellular_component	0.000595288	0.00967344
GO:0016020	membrane	cellular_component	6.27032e-05	0.00203786
GO:0005618	cell wall	cellular_component	5.20278e-05	0.0033818
#CLX:7053
GO:0016491	oxidoreductase activity	molecular_function	0.000542236	0.0034858
GO:0006091	generation of precursor metabolites and energy	biological_process	3.57336e-05	0.000402004
GO:0005886	plasma membrane	cellular_component	0.00556075	0.0278037
GO:0044419	interspecies interaction between organisms	biological_process	1.36998e-05	0.000308245
GO:0007155	cell adhesion	biological_process	0.000611021	0.00343699
GO:0005773	vacuole	cellular_component	0.000399983	0.00299988
GO:0042710	biofilm formation	biological_process	0.000360525	0.00324473
GO:0005975	carbohydrate metabolic process	biological_process	2.71211e-05	0.000406816
GO:0005618	cell wall	cellular_component	1.59422e-06	7.174e-05
#CLX:7054
GO:0016491	oxidoreductase activity	molecular_function	0.000181937	0.00111761
GO:0006091	generation of precursor metabolites and energy	biological_process	0.000296962	0.00159617
GO:0009405	pathogenesis	biological_process	0.0115321	0.0413234
GO:0005886	plasma membrane	cellular_component	0.00272356	0.0130126
GO:0044419	interspecies interaction between organisms	biological_process	3.59633e-06	7.7321e-05
GO:0007155	cell adhesion	biological_process	9.98055e-06	0.000143055
GO:0005773	vacuole	cellular_component	2.83441e-05	0.000304699
GO:0005215	transporter activity	molecular_function	0.00531169	0.0228403
GO:0042710	biofilm formation	biological_process	0.000168395	0.00120683
GO:0005975	carbohydrate metabolic process	biological_process	8.81385e-05	0.000757991
GO:0016020	membrane	cellular_component	0.00795014	0.0310778
GO:0005618	cell wall	cellular_component	2.09013e-08	8.98756e-07
#CLX:7059
GO:0042254	ribosome biogenesis	biological_process	0.00120335	0.00559205
GO:0003723	RNA binding	molecular_function	0.0100001	0.0254841
GO:0030427	site of polarized growth	cellular_component	0.00583238	0.0158882
GO:0016491	oxidoreductase activity	molecular_function	0.0054213	0.0158623
GO:0042221	response to chemical stimulus	biological_process	0.000250771	0.00165091
GO:0005840	ribosome	cellular_component	0.0163511	0.0391435
GO:0006810	transport	biological_process	1.28955e-06	2.54687e-05
GO:0009405	pathogenesis	biological_process	0.00157352	0.00591944
GO:0005886	plasma membrane	cellular_component	5.93676e-05	0.000521116
GO:0005634	nucleus	cellular_component	8.21241e-09	3.2439e-07
GO:0005515	protein binding	molecular_function	4.21742e-05	0.00041647
GO:0006464	cellular protein modification process	biological_process	0.00574772	0.0162168
GO:0005730	nucleolus	cellular_component	3.20714e-05	0.000361948
GO:0005773	vacuole	cellular_component	0.0164777	0.0382865
GO:0030447	filamentous growth	biological_process	0.00287496	0.00908489
GO:0016070	RNA metabolic process	biological_process	0.000115563	0.00091295
GO:0016192	vesicle-mediated transport	biological_process	0.00121447	0.00533019
GO:0005783	endoplasmic reticulum	cellular_component	0.000603502	0.00317844
GO:0006996	organelle organization	biological_process	1.24958e-05	0.000164528
GO:0005740	mitochondrial envelope	cellular_component	0.000423152	0.00257146
GO:0006950	response to stress	biological_process	0.00126446	0.00525749
GO:0001411	hyphal tip	cellular_component	0.00183042	0.00657286
GO:0003677	DNA binding	molecular_function	0.0109546	0.0270442
GO:0005975	carbohydrate metabolic process	biological_process	0.000596337	0.00336504
GO:0005933	cellular bud	cellular_component	0.00187353	0.00643518
GO:0005737	cytoplasm	cellular_component	2.22045e-16	1.75415e-14
GO:0042493	response to drug	biological_process	0.00900692	0.0237182
GO:0016020	membrane	cellular_component	5.49148e-08	1.44609e-06
GO:0005739	mitochondrion	cellular_component	7.58088e-06	0.000119778
GO:0005618	cell wall	cellular_component	0.00290451	0.00882525
GO:0012505	endomembrane system	cellular_component	0.00219184	0.0072148
GO:0016740	transferase activity	molecular_function	0.0015504	0.00612408
GO:0050789	regulation of biological process	biological_process	0.000217253	0.00156027
GO:0016787	hydrolase activity	molecular_function	0.000839493	0.004145
#CLX:7057
GO:0016491	oxidoreductase activity	molecular_function	0.00145754	0.0147836
GO:0042221	response to chemical stimulus	biological_process	0.000639482	0.0075672
GO:0006810	transport	biological_process	6.93564e-05	0.00164143
GO:0005886	plasma membrane	cellular_component	0.000242452	0.00344282
GO:0005634	nucleus	cellular_component	0.00197036	0.017487
GO:0005730	nucleolus	cellular_component	0.00413875	0.0326501
GO:0005737	cytoplasm	cellular_component	9.99029e-07	3.54655e-05
GO:0016020	membrane	cellular_component	3.20757e-07	2.27737e-05
GO:0005618	cell wall	cellular_component	0.000151644	0.00269167
GO:0050789	regulation of biological process	biological_process	0.00461267	0.03275
#CLX:7058
GO:0042254	ribosome biogenesis	biological_process	0.00156946	0.0102015
GO:0016491	oxidoreductase activity	molecular_function	0.00360763	0.0187597
GO:0042221	response to chemical stimulus	biological_process	0.00130765	0.0092724
GO:0006810	transport	biological_process	6.45324e-06	0.000125838
GO:0005886	plasma membrane	cellular_component	0.000228081	0.00254148
GO:0005634	nucleus	cellular_component	2.16369e-06	5.62559e-05
GO:0005515	protein binding	molecular_function	0.000266833	0.00260162
GO:0005730	nucleolus	cellular_component	5.64555e-05	0.000880706
GO:0030447	filamentous growth	biological_process	0.00749947	0.029248
GO:0016192	vesicle-mediated transport	biological_process	0.00207855	0.0115805
GO:0006996	organelle organization	biological_process	0.00724964	0.0297617
GO:0006950	response to stress	biological_process	0.00934917	0.0331471
GO:0001411	hyphal tip	cellular_component	0.00717217	0.0310794
GO:0005975	carbohydrate metabolic process	biological_process	0.000134097	0.00174326
GO:0005933	cellular bud	cellular_component	0.0124677	0.0422816
GO:0005737	cytoplasm	cellular_component	2.29453e-16	1.78973e-14
GO:0005739	mitochondrion	cellular_component	0.00651275	0.0317497
GO:0016020	membrane	cellular_component	5.00284e-07	1.95111e-05
GO:0005618	cell wall	cellular_component	0.000453699	0.00393206
GO:0012505	endomembrane system	cellular_component	0.00847944	0.0314951
GO:0016740	transferase activity	molecular_function	0.00697738	0.0320138
GO:0050789	regulation of biological process	biological_process	0.000975001	0.00760501
GO:0016787	hydrolase activity	molecular_function	0.00186109	0.0111665
#CLX:6171
GO:0005215	transporter activity	molecular_function	0.00721819	0.0216546
#CLX:7022
GO:0016491	oxidoreductase activity	molecular_function	0.00158297	0.0131915
GO:0005886	plasma membrane	cellular_component	8.77557e-07	2.19389e-05
GO:0005215	transporter activity	molecular_function	7.445e-06	9.30624e-05
#CLX:7021
GO:0004871	signal transducer activity	molecular_function	0.000590478	0.0082667
GO:0005215	transporter activity	molecular_function	0.000567964	0.015903
#CLX:7028
GO:0009405	pathogenesis	biological_process	5.32502e-06	0.000239626
GO:0044419	interspecies interaction between organisms	biological_process	0.00207992	0.0233991
GO:0030448	hyphal growth	biological_process	0.00157305	0.0235957
GO:0030447	filamentous growth	biological_process	6.9678e-05	0.00156775
GO:0016192	vesicle-mediated transport	biological_process	0.00359254	0.0323329
#CLX:7029
GO:0042254	ribosome biogenesis	biological_process	0.000371928	0.0122736
GO:0005730	nucleolus	cellular_component	0.00141617	0.0233668
GO:0016070	RNA metabolic process	biological_process	0.00414609	0.045607
#CLX:7030
GO:0006091	generation of precursor metabolites and energy	biological_process	1.08572e-05	0.000336573
GO:0005975	carbohydrate metabolic process	biological_process	4.77694e-05	0.000740426
#CLX:7031
GO:0016491	oxidoreductase activity	molecular_function	7.03838e-06	0.000211151
GO:0005886	plasma membrane	cellular_component	0.000320931	0.00481397
GO:0005576	extracellular region	cellular_component	0.00214395	0.0214395
GO:0005215	transporter activity	molecular_function	0.00647468	0.0323734
GO:0019725	cellular homeostasis	biological_process	0.00387498	0.0290623
GO:0016020	membrane	cellular_component	0.0111107	0.0476174
GO:0005618	cell wall	cellular_component	0.00532098	0.0319259
#CLX:7032
GO:0016491	oxidoreductase activity	molecular_function	0.000893879	0.0429062
#CLX:7038
GO:0016491	oxidoreductase activity	molecular_function	2.17919e-05	0.000141647
GO:0006091	generation of precursor metabolites and energy	biological_process	0.00173196	0.00900618
GO:0045333	cellular respiration	biological_process	0.00588454	0.0218569
GO:0006810	transport	biological_process	0.00575922	0.0249566
GO:0005886	plasma membrane	cellular_component	4.46915e-07	5.8099e-06
GO:0005215	transporter activity	molecular_function	1.45705e-08	3.78834e-07
GO:0016020	membrane	cellular_component	1.52344e-05	0.000132031
GO:0005618	cell wall	cellular_component	0.007439	0.0241767
#CLX:6821
GO:0005773	vacuole	cellular_component	0.00764328	0.0382164
#CLX:5733
GO:0042221	response to chemical stimulus	biological_process	0.0246595	0.049319
GO:0006950	response to stress	biological_process	0.03614	0.03614
#CLX:5973
GO:0009405	pathogenesis	biological_process	0.00295904	0.00887713
#CLX:6824
GO:0030427	site of polarized growth	cellular_component	0.00636658	0.0445661
GO:0005933	cellular bud	cellular_component	0.00323697	0.0453176
#CLX:6828
GO:0006091	generation of precursor metabolites and energy	biological_process	0.00159102	0.0175012
#CLX:5986
GO:0042221	response to chemical stimulus	biological_process	0.0246595	0.049319
#CLX:5742
GO:0016070	RNA metabolic process	biological_process	0.0301659	0.0301659
GO:0003723	RNA binding	molecular_function	0.00698753	0.0104813
GO:0042254	ribosome biogenesis	biological_process	0.00457325	0.0137197
#CLX:5984
GO:0012505	endomembrane system	cellular_component	0.0144751	0.0434253
#CLX:5989
GO:0005739	mitochondrion	cellular_component	0.0467019	0.0467019
#CLX:6835
GO:0016070	RNA metabolic process	biological_process	0.00269535	0.0404303
#CLX:5711
GO:0016740	transferase activity	molecular_function	0.021945	0.021945
#CLX:6800
GO:0005576	extracellular region	cellular_component	0.00114526	0.0194695
#CLX:5956
GO:0005739	mitochondrion	cellular_component	0.0467019	0.0467019
#CLX:6804
GO:0042254	ribosome biogenesis	biological_process	8.87152e-05	0.000266146
GO:0005730	nucleolus	cellular_component	6.24085e-05	0.000561676
GO:0016070	RNA metabolic process	biological_process	8.69089e-05	0.00039109
#CLX:5955
GO:0005886	plasma membrane	cellular_component	0.0117619	0.0235238
#CLX:5718
GO:0006412	translation	biological_process	0.00303395	0.00910186
GO:0016070	RNA metabolic process	biological_process	0.0301659	0.0452488
#CLX:5958
GO:0005694	chromosome	cellular_component	0.00463515	0.0092703
#CLX:5717
GO:0030447	filamentous growth	biological_process	0.0192618	0.0192618
#CLX:6809
GO:0016740	transferase activity	molecular_function	0.00335801	0.0335801
#CLX:6811
GO:0005576	extracellular region	cellular_component	0.00114526	0.00916211
#CLX:6819
GO:0042254	ribosome biogenesis	biological_process	0.0173342	0.0498357
GO:0004672	protein kinase activity	molecular_function	0.00103556	0.0238178
#CLX:5934
GO:0007049	cell cycle	biological_process	0.0131879	0.0131879
#CLX:5938
GO:0006259	DNA metabolic process	biological_process	0.00650062	0.0260025
GO:0003677	DNA binding	molecular_function	0.00924211	0.0184842
#CLX:5942
GO:0005215	transporter activity	molecular_function	0.00721819	0.0216546
#CLX:5946
GO:0005198	structural molecule activity	molecular_function	0.0032643	0.0032643
#CLX:5944
GO:0016740	transferase activity	molecular_function	0.021945	0.021945
#CLX:5949
GO:0030447	filamentous growth	biological_process	0.0192618	0.0385237
#CLX:5706
GO:0030447	filamentous growth	biological_process	0.0192618	0.0385237
GO:0006950	response to stress	biological_process	0.03614	0.03614
#CLX:5913
GO:0005515	protein binding	molecular_function	0.0140935	0.0140935
#CLX:5911
GO:0016740	transferase activity	molecular_function	0.021945	0.021945
#CLX:5928
GO:0006464	cellular protein modification process	biological_process	0.0159372	0.0318744
#CLX:5925
GO:0016491	oxidoreductase activity	molecular_function	0.00781123	0.00781123
#CLX:6670
GO:0016070	RNA metabolic process	biological_process	0.00046942	0.00140826
#CLX:6673
GO:0070783	growth of unicellular organism as a thread of attached cells	biological_process	0.00390377	0.0429414
#CLX:6678
GO:0042254	ribosome biogenesis	biological_process	0.00329656	0.029669
GO:0016070	RNA metabolic process	biological_process	0.00582763	0.0262243
#CLX:6434
GO:0005740	mitochondrial envelope	cellular_component	0.00741173	0.0222352
GO:0005886	plasma membrane	cellular_component	0.0167435	0.033487
GO:0005739	mitochondrion	cellular_component	0.00712696	0.0427618
#CLX:6438
GO:0012505	endomembrane system	cellular_component	0.0204844	0.0409688
#CLX:6202
GO:0016070	RNA metabolic process	biological_process	0.0301659	0.0301659
#CLX:6686
GO:0044419	interspecies interaction between organisms	biological_process	0.00817043	0.0408522
GO:0042710	biofilm formation	biological_process	0.00973066	0.0243266
#CLX:6442
GO:0003723	RNA binding	molecular_function	0.0100699	0.0201397
#CLX:6645
GO:0005198	structural molecule activity	molecular_function	0.0219754	0.0439509
#CLX:6403
GO:0016491	oxidoreductase activity	molecular_function	0.0112305	0.0112305
#CLX:5799
GO:0016787	hydrolase activity	molecular_function	0.030723	0.030723
#CLX:6885
GO:0005576	extracellular region	cellular_component	0.000467848	0.00795341
GO:0019725	cellular homeostasis	biological_process	0.00125104	0.0106339
#CLX:6644
GO:0005215	transporter activity	molecular_function	0.00376691	0.0301352
#CLX:6402
GO:0006464	cellular protein modification process	biological_process	0.0224866	0.0449732
#CLX:6886
GO:0007155	cell adhesion	biological_process	0.000711498	0.017076
#CLX:6894
GO:0042221	response to chemical stimulus	biological_process	0.000828983	0.0256985
GO:0005886	plasma membrane	cellular_component	0.0030308	0.0156591
GO:0005773	vacuole	cellular_component	0.00477288	0.021137
GO:0030448	hyphal growth	biological_process	0.00663308	0.0257032
GO:0030447	filamentous growth	biological_process	0.00210692	0.0163287
GO:0071555	cell wall organization	biological_process	0.00171591	0.0177311
GO:0006950	response to stress	biological_process	0.0029241	0.0181294
GO:0016020	membrane	cellular_component	0.00154081	0.0238826
#CLX:6892
GO:0005886	plasma membrane	cellular_component	0.0030308	0.0484928
#CLX:6897
GO:0005740	mitochondrial envelope	cellular_component	5.01773e-05	0.00100355
GO:0005739	mitochondrion	cellular_component	0.000468038	0.00468038
#CLX:6624
GO:0012505	endomembrane system	cellular_component	0.00538733	0.048486
#CLX:5777
GO:0005515	protein binding	molecular_function	0.0140935	0.0422804
#CLX:6621
GO:0042221	response to chemical stimulus	biological_process	0.0114961	0.0402363
GO:0042493	response to drug	biological_process	0.0017346	0.0121422
#CLX:6864
GO:0042254	ribosome biogenesis	biological_process	0.000936435	0.0103008
#CLX:6869
GO:0005773	vacuole	cellular_component	0.00254874	0.0433287
#CLX:6628
GO:0006810	transport	biological_process	0.00339787	0.0203872
#CLX:6625
GO:0042254	ribosome biogenesis	biological_process	0.00101221	0.00253051
GO:0005730	nucleolus	cellular_component	0.000815964	0.00407982
GO:0016070	RNA metabolic process	biological_process	0.0152612	0.0254354
GO:0003723	RNA binding	molecular_function	0.0310018	0.0387522
#CLX:6872
GO:0050789	regulation of biological process	biological_process	7.44766e-05	0.00171296
#CLX:6634
GO:0005840	ribosome	cellular_component	0.00851887	0.0170377
GO:0006412	translation	biological_process	0.0140288	0.0210432
GO:0005634	nucleus	cellular_component	0.0341186	0.0409423
GO:0016070	RNA metabolic process	biological_process	0.00102145	0.00612867
GO:0050789	regulation of biological process	biological_process	0.00113778	0.00341333
#CLX:5786
GO:0016070	RNA metabolic process	biological_process	0.0301659	0.0301659
GO:0003723	RNA binding	molecular_function	0.00698753	0.00931671
GO:0042254	ribosome biogenesis	biological_process	0.00457325	0.0091465
GO:0005730	nucleolus	cellular_component	0.00394837	0.0157935
#CLX:6638
GO:0019725	cellular homeostasis	biological_process	0.00938243	0.0234561
GO:0042710	biofilm formation	biological_process	0.00705366	0.0352683
#CLX:6639
GO:0016491	oxidoreductase activity	molecular_function	0.00421723	0.0295206
#CLX:6636
GO:0005634	nucleus	cellular_component	0.0124485	0.0497939
#CLX:5789
GO:0005198	structural molecule activity	molecular_function	0.0032643	0.0054405
GO:0005840	ribosome	cellular_component	0.00180939	0.00904693
GO:0006412	translation	biological_process	0.00303395	0.00758488
#CLX:6879
GO:0042254	ribosome biogenesis	biological_process	0.00124635	0.00747807
GO:0005730	nucleolus	cellular_component	8.68948e-05	0.00104274
GO:0016070	RNA metabolic process	biological_process	0.00384798	0.0153919
#CLX:6641
GO:0019725	cellular homeostasis	biological_process	0.00938243	0.0187649
GO:0016491	oxidoreductase activity	molecular_function	0.049514	0.049514
#CLX:5794
GO:0006629	lipid metabolic process	biological_process	0.00369462	0.00738923
#CLX:6642
GO:0006412	translation	biological_process	0.0205052	0.0410105
GO:0005739	mitochondrion	cellular_component	0.00628939	0.0251576
#CLX:6881
GO:0070783	growth of unicellular organism as a thread of attached cells	biological_process	0.00186922	0.0289729
#CLX:5754
GO:0005739	mitochondrion	cellular_component	0.0467019	0.0467019
#CLX:6602
GO:0042254	ribosome biogenesis	biological_process	0.00101221	0.00303662
GO:0005730	nucleolus	cellular_component	0.0180536	0.0270805
#CLX:6844
GO:0016491	oxidoreductase activity	molecular_function	0.00166242	0.0216115
#CLX:6841
GO:0004386	helicase activity	molecular_function	0.0122638	0.0459894
GO:0005730	nucleolus	cellular_component	0.00269731	0.0202298
GO:0016070	RNA metabolic process	biological_process	0.000646521	0.00969781
GO:0003723	RNA binding	molecular_function	0.00751637	0.0375818
#CLX:5995
GO:0042221	response to chemical stimulus	biological_process	0.0246595	0.0246595
#CLX:6847
GO:0016491	oxidoreductase activity	molecular_function	0.0118589	0.0434825
GO:0005783	endoplasmic reticulum	cellular_component	0.0026543	0.0291973
GO:0016020	membrane	cellular_component	0.00881232	0.0484678
#CLX:5762
GO:0003723	RNA binding	molecular_function	0.00698753	0.00698753
#CLX:5760
GO:0042254	ribosome biogenesis	biological_process	0.00457325	0.0137197
GO:0016070	RNA metabolic process	biological_process	0.0301659	0.0452488
#CLX:5765
GO:0005886	plasma membrane	cellular_component	0.0117619	0.0235238
#CLX:6613
GO:0016874	ligase activity	molecular_function	0.00198054	0.0158444
#CLX:5763
GO:0006950	response to stress	biological_process	0.03614	0.03614
GO:0030447	filamentous growth	biological_process	0.0192618	0.0385237
#CLX:6611
GO:0005740	mitochondrial envelope	cellular_component	0.00119173	0.00595864
GO:0005739	mitochondrion	cellular_component	0.00238553	0.00596384
#CLX:6617
GO:0005739	mitochondrion	cellular_component	0.0279816	0.0373088
GO:0005198	structural molecule activity	molecular_function	0.0150492	0.0300985
GO:0005840	ribosome	cellular_component	0.00851887	0.0340755
#CLX:6859
GO:0042254	ribosome biogenesis	biological_process	0.000936435	0.0252837
GO:0005730	nucleolus	cellular_component	0.00577108	0.0389548
GO:0016070	RNA metabolic process	biological_process	0.00262621	0.0236359
GO:0005856	cytoskeleton	cellular_component	0.00222555	0.0300449
#CLX:6856
GO:0016070	RNA metabolic process	biological_process	0.0017257	0.0207084
#CLX:6857
GO:0009405	pathogenesis	biological_process	0.00271523	0.0325827
GO:0044419	interspecies interaction between organisms	biological_process	0.0038655	0.030924
GO:0000910	cytokinesis	biological_process	0.00139814	0.0335553
GO:0007114	cell budding	biological_process	0.0057929	0.0347574
GO:0007155	cell adhesion	biological_process	0.00980351	0.0470569
#CLX:6619
GO:0005815	microtubule organizing center	cellular_component	0.00220707	0.0220707
#CLX:6620
GO:0005198	structural molecule activity	molecular_function	0.000616877	0.00154219
GO:0005840	ribosome	cellular_component	0.000258111	0.00129056
#CLX:6862
GO:0005740	mitochondrial envelope	cellular_component	0.00120474	0.0180712
#CLX:6029
GO:0006259	DNA metabolic process	biological_process	0.00650062	0.0130012
#CLX:6032
GO:0016070	RNA metabolic process	biological_process	0.0301659	0.0301659
#CLX:6275
GO:0030447	filamentous growth	biological_process	0.0270066	0.0270066
#CLX:6030
GO:0042710	biofilm formation	biological_process	0.000997862	0.000997862
#CLX:6273
GO:0006464	cellular protein modification process	biological_process	0.00141915	0.0113532
GO:0007049	cell cycle	biological_process	0.0187139	0.0499036
GO:0030447	filamentous growth	biological_process	0.0270066	0.0432106
GO:0016740	transferase activity	molecular_function	0.0306235	0.0408313
GO:0050789	regulation of biological process	biological_process	0.0226346	0.0452692
#CLX:6036
GO:0016070	RNA metabolic process	biological_process	0.0301659	0.0301659
GO:0042254	ribosome biogenesis	biological_process	0.00457325	0.0091465
GO:0016740	transferase activity	molecular_function	0.021945	0.0292599
GO:0005730	nucleolus	cellular_component	0.00394837	0.0157935
#CLX:6276
GO:0006996	organelle organization	biological_process	0.00988203	0.0296461
GO:0007049	cell cycle	biological_process	0.00106797	0.00640779
GO:0050789	regulation of biological process	biological_process	0.0226346	0.0452692
#CLX:6035
GO:0042221	response to chemical stimulus	biological_process	0.0246595	0.0394552
GO:0006950	response to stress	biological_process	0.03614	0.0481866
GO:0042710	biofilm formation	biological_process	0.000997862	0.0079829
GO:0030447	filamentous growth	biological_process	0.0192618	0.0385237
GO:0042493	response to drug	biological_process	0.00661142	0.0176305
GO:0071555	cell wall organization	biological_process	0.00142485	0.00569939
#CLX:6285
GO:0016787	hydrolase activity	molecular_function	0.0422832	0.0422832
#CLX:6283
GO:0030163	protein catabolic process	biological_process	0.00337984	0.00675969
#CLX:6045
GO:0016070	RNA metabolic process	biological_process	0.0301659	0.0301659
GO:0003723	RNA binding	molecular_function	0.00698753	0.0139751
#CLX:6288
GO:0007049	cell cycle	biological_process	0.0187139	0.0467846
#CLX:6248
GO:0005739	mitochondrion	cellular_component	0.0467019	0.0467019
#CLX:6010
GO:0016740	transferase activity	molecular_function	0.021945	0.021945
#CLX:6494
GO:0044419	interspecies interaction between organisms	biological_process	0.00243067	0.0170147
#CLX:6499
GO:0019725	cellular homeostasis	biological_process	0.00388399	0.00388399
#CLX:6254
GO:0005694	chromosome	cellular_component	0.00463515	0.0092703
#CLX:6018
GO:0016192	vesicle-mediated transport	biological_process	0.00460415	0.0230207
GO:0012505	endomembrane system	cellular_component	0.0144751	0.0361877
#CLX:6020
GO:0005783	endoplasmic reticulum	cellular_component	0.009641	0.019282
GO:0006950	response to stress	biological_process	0.03614	0.03614
#CLX:6228
GO:0030447	filamentous growth	biological_process	0.0192618	0.0385237
GO:0003677	DNA binding	molecular_function	0.00924211	0.0369684
#CLX:6467
GO:0005938	cell cortex	cellular_component	0.00298933	0.008968
#CLX:6230
GO:0016853	isomerase activity	molecular_function	0.000178015	0.00035603
#CLX:6471
GO:0016787	hydrolase activity	molecular_function	0.006898	0.006898
#CLX:6476
GO:0005730	nucleolus	cellular_component	0.0111586	0.0223171
#CLX:6239
GO:0012505	endomembrane system	cellular_component	0.0144751	0.0434253
#CLX:6478
GO:0005739	mitochondrion	cellular_component	0.012624	0.0378719
#CLX:6245
GO:0005739	mitochondrion	cellular_component	0.0467019	0.0467019
#CLX:6003
GO:0005515	protein binding	molecular_function	0.0140935	0.0281869
#CLX:6488
GO:0042254	ribosome biogenesis	biological_process	0.0128647	0.0257294
GO:0005730	nucleolus	cellular_component	0.000337511	0.00202507
GO:0016070	RNA metabolic process	biological_process	0.000452896	0.00135869
#CLX:6243
GO:0005886	plasma membrane	cellular_component	0.0117619	0.0235238
#CLX:6447
GO:0005694	chromosome	cellular_component	0.00673065	0.0471146
GO:0006259	DNA metabolic process	biological_process	0.0093818	0.0328363
GO:0007049	cell cycle	biological_process	0.0187139	0.0327493
GO:0003677	DNA binding	molecular_function	0.013237	0.0308863
#CLX:6448
GO:0006464	cellular protein modification process	biological_process	0.0224866	0.0321237
GO:0005794	Golgi apparatus	cellular_component	0.00428971	0.0214486
GO:0016192	vesicle-mediated transport	biological_process	0.00668638	0.0167159
GO:0071555	cell wall organization	biological_process	0.00209958	0.0209958
GO:0005783	endoplasmic reticulum	cellular_component	0.0137943	0.0275886
GO:0005975	carbohydrate metabolic process	biological_process	0.00476533	0.0158844
GO:0012505	endomembrane system	cellular_component	0.0204844	0.0341406
#CLX:6445
GO:0016070	RNA metabolic process	biological_process	0.00369835	0.0073967
#CLX:6204
GO:0006950	response to stress	biological_process	0.03614	0.03614
#CLX:6692
GO:0016853	isomerase activity	molecular_function	0.00181264	0.019939
#CLX:6451
GO:0030427	site of polarized growth	cellular_component	0.00322296	0.0080574
GO:0005933	cellular bud	cellular_component	0.00200019	0.0100009
#CLX:6690
GO:0016491	oxidoreductase activity	molecular_function	0.0070396	0.0281584
#CLX:6691
GO:0016070	RNA metabolic process	biological_process	0.00582763	0.0349658
#CLX:6696
GO:0005740	mitochondrial envelope	cellular_component	0.0038649	0.0347841
GO:0016020	membrane	cellular_component	0.00788842	0.0354979
GO:0005739	mitochondrion	cellular_component	0.0129074	0.0387221
#CLX:6455
GO:0005740	mitochondrial envelope	cellular_component	0.00741173	0.0296469
#CLX:6210
GO:0005740	mitochondrial envelope	cellular_component	0.0051127	0.0153381
#CLX:6215
GO:0005856	cytoskeleton	cellular_component	0.00232699	0.00698098
#CLX:6699
GO:0006950	response to stress	biological_process	0.000722322	0.0065009
#CLX:6221
GO:0016070	RNA metabolic process	biological_process	0.0301659	0.0301659
#CLX:6463
GO:0005198	structural molecule activity	molecular_function	0.0092763	0.0278289
#CLX:6099
GO:0006629	lipid metabolic process	biological_process	0.00369462	0.00738923
#CLX:6097
GO:0030447	filamentous growth	biological_process	0.0192618	0.0192618
GO:0005618	cell wall	cellular_component	0.00104156	0.00208312
#CLX:6071
GO:0005783	endoplasmic reticulum	cellular_component	0.009641	0.028923
GO:0005886	plasma membrane	cellular_component	0.0117619	0.0176428
#CLX:6074
GO:0012505	endomembrane system	cellular_component	0.0144751	0.0434253
#CLX:6080
GO:0016787	hydrolase activity	molecular_function	0.030723	0.030723
#CLX:6083
GO:0005886	plasma membrane	cellular_component	0.0117619	0.0352857
#CLX:6081
GO:0016787	hydrolase activity	molecular_function	0.030723	0.030723
#CLX:6088
GO:0071555	cell wall organization	biological_process	0.00142485	0.0028497
GO:0009405	pathogenesis	biological_process	0.00295904	0.00295904
#CLX:6085
GO:0005515	protein binding	molecular_function	0.0140935	0.0281869
#CLX:6050
GO:0006464	cellular protein modification process	biological_process	0.0159372	0.0478115
#CLX:6291
GO:0016491	oxidoreductase activity	molecular_function	0.0112305	0.0336914
GO:0016740	transferase activity	molecular_function	0.0306235	0.0459352
#CLX:6296
GO:0016787	hydrolase activity	molecular_function	0.0422832	0.0422832
#CLX:6053
GO:0016491	oxidoreductase activity	molecular_function	0.00781123	0.00781123
#CLX:6058
GO:0006950	response to stress	biological_process	0.03614	0.03614
#CLX:6065
GO:0005515	protein binding	molecular_function	0.0140935	0.0422804
GO:0012505	endomembrane system	cellular_component	0.0144751	0.0217126
#CLX:5854
GO:0016491	oxidoreductase activity	molecular_function	0.00781123	0.00781123
#CLX:5851
GO:0019725	cellular homeostasis	biological_process	0.00134005	0.00536022
#CLX:6946
GO:0016853	isomerase activity	molecular_function	0.000192032	0.00384065
#CLX:6944
GO:0016070	RNA metabolic process	biological_process	5.62557e-06	0.000118137
GO:0003723	RNA binding	molecular_function	5.07913e-05	0.000533309
#CLX:6945
GO:0016779	nucleotidyltransferase activity	molecular_function	0.00189168	0.0435087
#CLX:6706
GO:0016791	phosphatase activity	molecular_function	0.00372935	0.0111881
#CLX:6948
GO:0042254	ribosome biogenesis	biological_process	0.0036194	0.0380037
GO:0005730	nucleolus	cellular_component	0.000413473	0.00868293
GO:0016070	RNA metabolic process	biological_process	0.00377339	0.0264137
#CLX:5861
GO:0016070	RNA metabolic process	biological_process	0.0301659	0.0301659
#CLX:6711
GO:0005730	nucleolus	cellular_component	0.00267129	0.0213703
#CLX:6951
GO:0030427	site of polarized growth	cellular_component	0.00428339	0.0257004
GO:0009405	pathogenesis	biological_process	0.000209367	0.00209367
GO:0044419	interspecies interaction between organisms	biological_process	0.0043354	0.021677
GO:0030447	filamentous growth	biological_process	0.000192639	0.00288958
GO:0070783	growth of unicellular organism as a thread of attached cells	biological_process	8.4341e-05	0.00253023
GO:0019725	cellular homeostasis	biological_process	0.00996378	0.0332126
GO:0003677	DNA binding	molecular_function	0.00131538	0.00986534
GO:0005933	cellular bud	cellular_component	0.010178	0.030534
GO:0005938	cell cortex	cellular_component	0.00628151	0.0269208
GO:0005618	cell wall	cellular_component	0.00643951	0.0241482
GO:0050789	regulation of biological process	biological_process	0.0105004	0.0286374
#CLX:6952
GO:0005886	plasma membrane	cellular_component	0.000119079	0.00285789
#CLX:6957
GO:0006464	cellular protein modification process	biological_process	0.00070058	0.026622
GO:0071555	cell wall organization	biological_process	0.00219228	0.0416533
GO:0005783	endoplasmic reticulum	cellular_component	0.002261	0.0286393
GO:0048468	cell development	biological_process	0.00479823	0.0455832
GO:0006996	organelle organization	biological_process	0.00490972	0.0373138
GO:0016020	membrane	cellular_component	0.00703937	0.0445827
#CLX:6714
GO:0005198	structural molecule activity	molecular_function	0.0299528	0.0499213
#CLX:6959
GO:0005777	peroxisome	cellular_component	6.68665e-05	0.0014042
#CLX:6718
GO:0005215	transporter activity	molecular_function	0.00629963	0.0377978
GO:0005886	plasma membrane	cellular_component	0.0124511	0.0373534
#CLX:5870
GO:0019725	cellular homeostasis	biological_process	0.00134005	0.00670027
GO:0016491	oxidoreductase activity	molecular_function	0.00781123	0.0195281
#CLX:5832
GO:0005783	endoplasmic reticulum	cellular_component	0.009641	0.038564
GO:0012505	endomembrane system	cellular_component	0.0144751	0.0289502
#CLX:6924
GO:0016491	oxidoreductase activity	molecular_function	0.000168888	0.0028711
GO:0005886	plasma membrane	cellular_component	0.00344778	0.0293061
GO:0006629	lipid metabolic process	biological_process	0.00527715	0.0299039
#CLX:6923
GO:0005576	extracellular region	cellular_component	0.0145078	0.0338515
GO:0005773	vacuole	cellular_component	0.00191931	0.00537408
GO:0005215	transporter activity	molecular_function	9.51389e-05	0.00133194
GO:0006810	transport	biological_process	0.00185694	0.0064993
GO:0005886	plasma membrane	cellular_component	0.000514672	0.0024018
GO:0016020	membrane	cellular_component	0.000104254	0.000729779
#CLX:6928
GO:0016491	oxidoreductase activity	molecular_function	0.00669637	0.0200891
GO:0005777	peroxisome	cellular_component	0.00500232	0.0300139
#CLX:6929
GO:0005783	endoplasmic reticulum	cellular_component	0.00245396	0.0208587
GO:0006629	lipid metabolic process	biological_process	0.00101851	0.0173147
#CLX:6932
GO:0016491	oxidoreductase activity	molecular_function	0.00133501	0.0226952
GO:0005618	cell wall	cellular_component	0.0035196	0.0299166
#CLX:6930
GO:0000746	conjugation	biological_process	0.000547721	0.00931126
GO:0004871	signal transducer activity	molecular_function	0.000578176	0.00491449
#CLX:5846
GO:0012505	endomembrane system	cellular_component	0.0144751	0.0434253
#CLX:6935
GO:0003723	RNA binding	molecular_function	0.00120413	0.0385322
#CLX:6937
GO:0042254	ribosome biogenesis	biological_process	0.00214088	0.0428175
#CLX:5850
GO:0005515	protein binding	molecular_function	0.0140935	0.0281869
#CLX:5811
GO:0042493	response to drug	biological_process	0.00661142	0.0132228
GO:0042221	response to chemical stimulus	biological_process	0.0246595	0.0246595
#CLX:5816
GO:0006464	cellular protein modification process	biological_process	0.0159372	0.0478115
#CLX:6908
GO:0042254	ribosome biogenesis	biological_process	0.000579886	0.0060888
GO:0005730	nucleolus	cellular_component	0.000391363	0.00821862
GO:0016070	RNA metabolic process	biological_process	0.00451418	0.0315993
#CLX:6912
GO:0005618	cell wall	cellular_component	0.00196074	0.0294111
#CLX:6918
GO:0006091	generation of precursor metabolites and energy	biological_process	8.27601e-05	0.00107588
#CLX:6916
GO:0030427	site of polarized growth	cellular_component	0.00745498	0.0354112
GO:0000746	conjugation	biological_process	0.00422365	0.0401247
GO:0009405	pathogenesis	biological_process	0.0124498	0.0473093
GO:0030447	filamentous growth	biological_process	0.00664628	0.0360798
GO:0070783	growth of unicellular organism as a thread of attached cells	biological_process	0.00436342	0.033162
GO:0007165	signal transduction	biological_process	0.00571479	0.0361937
GO:0007124	pseudohyphal growth	biological_process	0.0128426	0.0443652
GO:0005933	cellular bud	cellular_component	0.00317037	0.0401581
GO:0005938	cell cortex	cellular_component	0.00191046	0.0362987
GO:0050789	regulation of biological process	biological_process	0.000703811	0.0267448
#CLX:5805
GO:0005576	extracellular region	cellular_component	0.00079342	0.00079342
#CLX:6304
GO:0019725	cellular homeostasis	biological_process	0.00197571	0.00197571
GO:0044419	interspecies interaction between organisms	biological_process	0.00123187	0.00307967
GO:0009405	pathogenesis	biological_process	0.00011313	0.00056565
GO:0042710	biofilm formation	biological_process	0.00147474	0.0024579
GO:0030447	filamentous growth	biological_process	0.0018861	0.00235762
#CLX:5699
GO:0006950	response to stress	biological_process	0.03614	0.03614
#CLX:6789
GO:0042254	ribosome biogenesis	biological_process	5.03574e-05	0.000553931
GO:0005730	nucleolus	cellular_component	0.00828998	0.0455949
#CLX:6545
GO:0007049	cell cycle	biological_process	0.0354213	0.0442766
GO:0030427	site of polarized growth	cellular_component	0.00630488	0.0157622
GO:0005856	cytoskeleton	cellular_component	0.00666964	0.0111161
GO:0005933	cellular bud	cellular_component	0.00393168	0.0196584
#CLX:6306
GO:0003723	RNA binding	molecular_function	0.0100699	0.0167831
GO:0042254	ribosome biogenesis	biological_process	0.00664224	0.0166056
GO:0005730	nucleolus	cellular_component	0.00574804	0.0287402
#CLX:6549
GO:0006259	DNA metabolic process	biological_process	0.0180567	0.0481512
GO:0007049	cell cycle	biological_process	8.63263e-05	0.000690611
GO:0005634	nucleus	cellular_component	0.0181138	0.0362275
#CLX:6550
GO:0048468	cell development	biological_process	0.00228136	0.0182509
#CLX:6795
GO:0000988	protein binding transcription factor activity	molecular_function	0.0105229	0.0420917
#CLX:6796
GO:0019725	cellular homeostasis	biological_process	0.00243144	0.0121572
#CLX:6554
GO:0006412	translation	biological_process	0.00863881	0.0172776
GO:0005739	mitochondrion	cellular_component	0.00108664	0.00434655
#CLX:6793
GO:0016853	isomerase activity	molecular_function	0.00381351	0.015254
#CLX:6551
GO:0030163	protein catabolic process	biological_process	0.00660817	0.0198245
#CLX:6315
GO:0005515	protein binding	molecular_function	0.0199602	0.0399205
#CLX:6555
GO:0030427	site of polarized growth	cellular_component	0.00630488	0.00945732
GO:0005856	cytoskeleton	cellular_component	0.00666964	0.00666964
GO:0005933	cellular bud	cellular_component	0.00393168	0.011795
#CLX:6798
GO:0005198	structural molecule activity	molecular_function	0.00849181	0.0311366
GO:0005840	ribosome	cellular_component	0.00372386	0.0409624
GO:0006412	translation	biological_process	0.00767491	0.042212
#CLX:6556
GO:0006629	lipid metabolic process	biological_process	0.0104622	0.0313865
#CLX:6561
GO:0005739	mitochondrion	cellular_component	0.012624	0.0378719
#CLX:6323
GO:0006629	lipid metabolic process	biological_process	0.00538399	0.0215359
#CLX:6320
GO:0005515	protein binding	molecular_function	0.0199602	0.0399205
#CLX:6562
GO:0016070	RNA metabolic process	biological_process	0.00671736	0.0268694
#CLX:6321
GO:0016491	oxidoreductase activity	molecular_function	0.0112305	0.0449218
#CLX:6527
GO:0005198	structural molecule activity	molecular_function	0.0092763	0.0123684
GO:0005840	ribosome	cellular_component	0.00521457	0.0208583
GO:0006412	translation	biological_process	0.00863881	0.0172776
#CLX:6770
GO:0042254	ribosome biogenesis	biological_process	0.00736461	0.0184115
GO:0005730	nucleolus	cellular_component	0.000405229	0.00202614
GO:0016070	RNA metabolic process	biological_process	0.0171332	0.0285553
#CLX:6772
GO:0005975	carbohydrate metabolic process	biological_process	0.00459109	0.0413198
#CLX:6777
GO:0005730	nucleolus	cellular_component	0.000651833	0.00717016
#CLX:6533
GO:0005886	plasma membrane	cellular_component	0.00169577	0.0135662
GO:0005975	carbohydrate metabolic process	biological_process	0.0092763	0.0247368
GO:0005618	cell wall	cellular_component	0.00303138	0.0121255
#CLX:6779
GO:0016070	RNA metabolic process	biological_process	0.004095	0.045045
#CLX:6538
GO:0016070	RNA metabolic process	biological_process	0.00671736	0.0268694
#CLX:6781
GO:0005215	transporter activity	molecular_function	0.00202341	0.0202341
#CLX:6785
GO:0005198	structural molecule activity	molecular_function	0.0063642	0.0165469
GO:0042254	ribosome biogenesis	biological_process	5.03574e-05	0.000654646
GO:0005730	nucleolus	cellular_component	0.00828998	0.0179616
GO:0016070	RNA metabolic process	biological_process	0.0258253	0.0479613
GO:0003723	RNA binding	molecular_function	0.00190499	0.0123825
GO:0005840	ribosome	cellular_component	0.00276931	0.0120003
GO:0006412	translation	biological_process	0.00574571	0.0186736
#CLX:5897
GO:0012505	endomembrane system	cellular_component	0.0144751	0.0289502
#CLX:6742
GO:0005740	mitochondrial envelope	cellular_component	0.00595347	0.0476277
#CLX:6984
GO:0005886	plasma membrane	cellular_component	0.000970102	0.0203722
GO:0071555	cell wall organization	biological_process	0.00181151	0.0253611
GO:0005618	cell wall	cellular_component	0.000109429	0.004596
#CLX:6985
GO:0005215	transporter activity	molecular_function	0.000545217	0.0147208
#CLX:6748
GO:0030163	protein catabolic process	biological_process	0.0019164	0.0249132
#CLX:6507
GO:0005740	mitochondrial envelope	cellular_component	0.0143282	0.0429845
#CLX:6746
GO:0019725	cellular homeostasis	biological_process	0.000874052	0.0017481
#CLX:6504
GO:0005694	chromosome	cellular_component	0.0130331	0.0217218
GO:0030447	filamentous growth	biological_process	0.00349558	0.00873896
GO:0003677	DNA binding	molecular_function	0.00118886	0.00594431
GO:0050789	regulation of biological process	biological_process	0.0376549	0.0470686
#CLX:6988
GO:0016070	RNA metabolic process	biological_process	0.00380713	0.0444165
GO:0003677	DNA binding	molecular_function	4.63032e-06	0.000162061
#CLX:6747
GO:0016791	phosphatase activity	molecular_function	0.00492831	0.0197132
GO:0016787	hydrolase activity	molecular_function	0.00117424	0.00939396
#CLX:6508
GO:0005773	vacuole	cellular_component	0.000171653	0.000686613
#CLX:6509
GO:0044419	interspecies interaction between organisms	biological_process	0.00243067	0.0121533
GO:0005740	mitochondrial envelope	cellular_component	0.0143282	0.0238803
GO:0005618	cell wall	cellular_component	0.00303138	0.00757844
#CLX:6994
GO:0044419	interspecies interaction between organisms	biological_process	0.000920527	0.0266953
#CLX:6755
GO:0005886	plasma membrane	cellular_component	0.00316303	0.0284672
GO:0005739	mitochondrion	cellular_component	0.00608361	0.0273763
#CLX:6513
GO:0016070	RNA metabolic process	biological_process	0.00671736	0.0268694
GO:0003723	RNA binding	molecular_function	0.0193531	0.0387062
#CLX:6756
GO:0070783	growth of unicellular organism as a thread of attached cells	biological_process	0.00657107	0.0394264
#CLX:6514
GO:0009405	pathogenesis	biological_process	0.00843107	0.0421554
#CLX:6998
GO:0030427	site of polarized growth	cellular_component	0.00383839	0.0330102
GO:0009405	pathogenesis	biological_process	0.00217677	0.0312003
GO:0030447	filamentous growth	biological_process	0.000184589	0.00793732
GO:0070783	growth of unicellular organism as a thread of attached cells	biological_process	0.000191845	0.00412468
GO:0005933	cellular bud	cellular_component	0.00491013	0.0351893
GO:0005938	cell cortex	cellular_component	0.00246836	0.0265348
#CLX:6511
GO:0016787	hydrolase activity	molecular_function	0.006898	0.03449
#CLX:6512
GO:0006412	translation	biological_process	0.00863881	0.0345552
GO:0016491	oxidoreductase activity	molecular_function	0.0215334	0.0430669
#CLX:6517
GO:0016070	RNA metabolic process	biological_process	0.00671736	0.0335868
#CLX:6519
GO:0005730	nucleolus	cellular_component	0.0111586	0.0446343
GO:0003723	RNA binding	molecular_function	0.0193531	0.0387062
#CLX:6761
GO:0005740	mitochondrial envelope	cellular_component	0.000663649	0.00365007
GO:0005215	transporter activity	molecular_function	0.00127413	0.00467183
GO:0016020	membrane	cellular_component	0.000661811	0.00727992
#CLX:5875
GO:0030163	protein catabolic process	biological_process	0.00230504	0.0115252
GO:0005515	protein binding	molecular_function	0.0140935	0.0352337
#CLX:6723
GO:0005576	extracellular region	cellular_component	0.00780015	0.0312006
#CLX:6720
GO:0042710	biofilm formation	biological_process	0.00973066	0.0233536
GO:0016491	oxidoreductase activity	molecular_function	0.0070396	0.0281584
GO:0006091	generation of precursor metabolites and energy	biological_process	0.00685192	0.0411115
GO:0048468	cell development	biological_process	0.00767849	0.0230355
GO:0005886	plasma membrane	cellular_component	0.000995153	0.0119418
#CLX:6724
GO:0006091	generation of precursor metabolites and energy	biological_process	0.00685192	0.0274077
GO:0005975	carbohydrate metabolic process	biological_process	0.0299528	0.039937
GO:0016491	oxidoreductase activity	molecular_function	0.0070396	0.0140792
#CLX:6967
GO:0005618	cell wall	cellular_component	0.00160273	0.0400682
#CLX:6730
GO:0007049	cell cycle	biological_process	0.00231631	0.0277957
#CLX:5887
GO:0006259	DNA metabolic process	biological_process	0.00650062	0.0130012
GO:0006950	response to stress	biological_process	0.03614	0.03614
#CLX:5884
GO:0005740	mitochondrial envelope	cellular_component	0.0051127	0.0204508
#CLX:6973
GO:0016491	oxidoreductase activity	molecular_function	0.0007809	0.0171798
GO:0006091	generation of precursor metabolites and energy	biological_process	0.00690725	0.0379898
GO:0005886	plasma membrane	cellular_component	0.000825218	0.0090774
GO:0005618	cell wall	cellular_component	0.00226492	0.0166094
#CLX:6732
GO:0005777	peroxisome	cellular_component	0.00416441	0.0291509
GO:0016491	oxidoreductase activity	molecular_function	0.0107453	0.0376086
#CLX:6979
GO:0016740	transferase activity	molecular_function	2.9454e-05	0.000824712
#CLX:6738
GO:0006091	generation of precursor metabolites and energy	biological_process	0.00902469	0.0406111
GO:0005975	carbohydrate metabolic process	biological_process	0.00315446	0.0283901
GO:0030234	enzyme regulator activity	molecular_function	0.0213512	0.0480401
#CLX:6735
GO:0044419	interspecies interaction between organisms	biological_process	0.0107486	0.0358288
GO:0042710	biofilm formation	biological_process	0.0127847	0.0319618
GO:0071555	cell wall organization	biological_process	0.0179382	0.0358763
GO:0005618	cell wall	cellular_component	0.000605187	0.00605187
#CLX:6977
GO:0016853	isomerase activity	molecular_function	0.0007556	0.0211568
GO:0005618	cell wall	cellular_component	0.00310702	0.0434983
#CLX:6736
GO:0005618	cell wall	cellular_component	0.0133186	0.0332966
#CLX:6978
GO:0019725	cellular homeostasis	biological_process	0.000982722	0.0226026
#CLX:6980
GO:0005886	plasma membrane	cellular_component	0.000100572	0.00211201
